# Supplementary material for: Detection of Klebsiella pneumoniae in healthy poultry: Insights and perspectives from culturing and metagenomics
Source: Environ Microbiol Rep. 2024 Feb 22;16(1):e13240. doi: 10.1111/1758-2229.13240 (PMC10883787; doi:10.1111/1758-2229.13240)
Supplement: Supplementary file 1 — Supplementary Data S1. This excel file holds the sample overview of the 246 samples and individual sample accessions for the 44 sequenced samples. Below follows an explanation for the columns in the ‘Data’ sheet. [file EMI4-16-e13240-s001.xlsx]

## Sheet: Legend
Supplementary Data 1
This excel file holds the sample overview of the 246 samples and individual sample accessions for the 44 sequenced samples.
Below follows an explanation for the columns in the "Data" sheet.
Header	Explanation
Sample ID	The ID of the sample
Host species	The host species from which the sample was derived
qPCR result	The result from the ZKIR qPCR, positive/negative
Culturing result	The result from the culturing, positive/negative for Klebsiella
CFU/g Klebsiella	The result from the culture quantification, in colony forming units per gram sample material
Sequenced?	Whether or not the sample was selected for sequencing
Bioproject	Bioproject accession
Read accession	The accession number for the uploaded read pair
Biosample accession	The accession number for the biosamples

## Sheet: Data
Sample ID	Host species	qPCR result	Culturing result	CFU/g Klebsiella	Sequenced?	Bioproject	Read accession	Biosample accession
2020-01-2317	Turkey	Positive	Negative		No
2020-01-2318	Broiler	Negative	Positive	10	No
2020-01-2319	Broiler	Negative	Negative		No
2020-01-2324	Broiler	Negative	Negative		No
2020-01-2325	Broiler	Negative	Negative		No
2020-01-2326	Broiler	Negative	Negative		No
2020-01-2327	Broiler	Negative	Negative		No
2020-01-2328	Broiler	Negative	Positive	800	No
2020-01-2329	Broiler	Negative	Positive	1500	No
2020-01-2330	Turkey	Negative	Negative		Yes	PRJNA955400	SRR24164686	SAMN34176864
2020-01-2391	Turkey	Negative	Negative		No
2020-01-2392	Broiler	Negative	Negative		No
2020-01-2393	Broiler	Negative	Negative		No
2020-01-2412	Broiler	Positive	Positive	25700	No
2020-01-2413	Broiler	Negative	Negative		No
2020-01-2414	Broiler	Positive	Positive	10	No
2020-01-2415	Broiler	Negative	Negative		No
2020-01-2416	Broiler	Negative	Negative		No
2020-01-2493	Broiler	Negative	Negative		No
2020-01-2494	Broiler	Negative	Negative		No
2020-01-2495	Turkey	Positive	Positive	15533.3	No
2020-01-2496	Turkey	Positive	Positive	38500	No
2020-01-2456	Broiler	Negative	Negative		Yes	PRJNA955400	SRR24164685	SAMN34176865
2020-01-2457	Turkey	Positive	Negative		No
2020-01-2541	Broiler	Positive	Positive	100	Yes	PRJNA955400	SRR24164674	SAMN34176866
2020-01-2542	Turkey	Positive	Positive	100	Yes	PRJNA955400	SRR24164663	SAMN34176867
2020-01-2574	Turkey	Positive	Negative		No
2020-01-2575	Broiler	Positive	Positive	200	No
2020-01-2603	Turkey	Positive	Positive	300000	No
2020-01-2604	Turkey	Negative	Negative		Yes	PRJNA955400	SRR24164652	SAMN34176868
2020-01-2661	Turkey	Positive	Positive	200	No
2020-01-2662	Broiler	Negative	Positive	4033.3	No
2020-01-2674	Broiler	Negative	Negative		No
2020-01-2675	Broiler	Negative	Negative		No
2020-01-2676	Broiler	Positive	Negative		No
2020-01-2677	Turkey	Positive	Positive	14366.6	No
2020-01-2750	Turkey	Negative	Negative		Yes	PRJNA955400	SRR24164647	SAMN34176869
2020-01-2754	Broiler	Negative	Negative		Yes	PRJNA955400	SRR24164646	SAMN34176870
2020-01-2800	Turkey	Positive	Positive	700	No
2020-01-2801	Broiler	Positive	Positive	300	No
2020-01-2823	Turkey	Positive	Positive	200	No
2020-01-2824	Broiler	Negative	Negative		No
2020-01-2846	Broiler	Positive	Positive	400	Yes	PRJNA955400	SRR24164645	SAMN34176871
2020-01-2847	Broiler	Negative	Negative		Yes	PRJNA955400	SRR24164644	SAMN34176872
2020-01-2861	Turkey	Positive	Negative		No
2020-01-2862	Turkey	Positive	Positive	2850	No
2020-01-2863	Broiler	Negative	Positive	10	No
2020-01-2873	Turkey	Positive	Positive	2350	Yes	PRJNA955400	SRR24164643	SAMN34176873
2020-01-2874	Broiler	Positive	Positive	10	No
2020-01-2911	Broiler	Positive	Negative		No
2020-01-2912	Broiler	Negative	Negative		No
2020-01-2987	Broiler	Negative	Negative		No
2020-01-2988	Broiler	Negative	Negative		Yes	PRJNA955400	SRR24164684	SAMN34176874
2020-01-2989	Turkey	Negative	Positive	1350	No
2020-01-2993	Broiler	Negative	Positive	100	No
2020-01-2994	Turkey	Negative	Negative		Yes	PRJNA955400	SRR24164683	SAMN34176875
2020-01-3037	Broiler	Negative	Negative		No
2020-01-3038	Broiler	Negative	Negative		No
2020-01-3039	Broiler	Negative	Negative		No
2020-01-3040	Broiler	Negative	Positive	200	No
2020-01-3042	Turkey	Positive	Positive	10	No
2020-01-3043	Turkey	Positive	Positive	7933.3	No
2020-01-3076	Turkey	Negative	Negative		No
2020-01-3077	Broiler	Negative	Negative		No
2020-01-3078	Broiler	Negative	Negative		No
2020-01-3113	Turkey	Positive	Positive	100	Yes	PRJNA955400	SRR24164682	SAMN34176876
2020-01-3114	Broiler	Negative	Positive	10	No
2020-01-3154	Turkey	Negative	Negative		Yes	PRJNA955400	SRR24164681	SAMN34176877
2020-01-3155	Turkey	Negative	Negative		Yes	PRJNA955400	SRR24164680	SAMN34176878
2020-01-3207	Broiler	Negative	Negative		No
2020-01-3208	Turkey	Positive	Positive	190000	No
2020-01-3271	Turkey	Positive	Positive	620000	Yes	PRJNA955400	SRR24164679	SAMN34176879
2020-01-3272	Broiler	Positive	Positive	100	Yes	PRJNA955400	SRR24164678	SAMN34176880
2020-01-3273	Broiler	Negative	Negative		No
2020-01-3331	Turkey	Negative	Positive	400	No
2020-01-3303	Broiler	Negative	Negative		No
2020-01-3304	Turkey	Positive	Positive	59500	Yes	PRJNA955400	SRR24164677	SAMN34176881
2020-01-3305	Turkey	Negative	Negative		No
2020-01-3418	Broiler	Negative	Negative		No
2020-01-3419	Broiler	Negative	Positive	100	No
2020-01-3420	Broiler	Positive	Positive	2800	No
2020-01-3421	Turkey	Positive	Positive	850	No
2020-01-3422	Broiler	Negative	Positive	10	No
2020-01-3423	Broiler	Positive	Positive	600	Yes	PRJNA955400	SRR24164676	SAMN34176882
2020-01-3424	Broiler	Negative	Negative		No
2020-01-3381	Broiler	Negative	Negative		No
2020-01-3382	Broiler	Negative	Negative		No
2020-01-3392	Broiler	Negative	Negative		No
2020-01-3450	Broiler	Negative	Negative		No
2020-01-3451	Broiler	Negative	Negative		No
2020-01-3452	Broiler	Negative	Negative		No
2020-01-3453	Broiler	Negative	Negative		No
2020-01-3498	Broiler	Negative	Negative		No
2020-01-3499	Broiler	Negative	Negative		No
2020-01-3500	Broiler	Positive	Positive	50199.9	Yes	PRJNA955400	SRR24164675	SAMN34176883
2020-01-3501	Broiler	Positive	Positive	35933.3	Yes	PRJNA955400	SRR24164673	SAMN34176884
2020-01-3502	Turkey	Positive	Positive	1500	No
2020-01-3512	Broiler	Negative	Negative		No
2020-01-3513	Broiler	Positive	Positive	2600	Yes	PRJNA955400	SRR24164672	SAMN34176885
2020-01-3514	Broiler	Negative	Positive	200	No
2020-01-3515	Broiler	Negative	Positive	100	No
2020-01-3516	Broiler	Negative	Negative		No
2020-01-3517	Broiler	Positive	Positive	4250	No
2020-01-3518	Broiler	Negative	Positive	10	No
2020-01-3520	Turkey	Negative	Negative		Yes	PRJNA955400	SRR24164671	SAMN34176886
2020-01-3556	Broiler	Negative	Negative		No
2020-01-3566	Broiler	Negative	Negative		No
2020-01-3567	Broiler	Negative	Negative		No
2020-01-3568	Broiler	Positive	Negative		No
2020-01-3569	Broiler	Positive	Positive	200	No
2020-01-3641	Broiler	Negative	Negative		No
2020-01-3642	Broiler	Negative	Negative		No
2020-01-3643	Turkey	Negative	Negative		No
2020-01-3720	Broiler	Positive	Positive	5000	No
2020-01-3721	Turkey	Positive	Positive	9333.3	No
2020-01-3722	Broiler	Negative	Negative		No
2020-01-3723	Broiler	Negative	Negative		No
2020-01-3724	Broiler	Negative	Negative		No
2020-01-3751	Broiler	Negative	Negative		No
2020-01-3752	Turkey	Negative	Negative		Yes	PRJNA955400	SRR24164670	SAMN34176887
2020-01-3674	Broiler	Negative	Negative		No
2020-01-3775	Turkey	Positive	Positive	1150	Yes	PRJNA955400	SRR24164669	SAMN34176888
2020-01-3776	Turkey	Negative	Positive	10	No
2020-01-3840	Broiler	Negative	Negative		No
2020-01-3942	Broiler	Positive	Positive	6866.6	Yes	PRJNA955400	SRR24164668	SAMN34176889
2020-01-3943	Broiler	Negative	Negative		No
2020-01-3944	Broiler	Negative	Negative		No
2020-01-3945	Broiler	Negative	Negative		No
2020-01-3946	Broiler	Negative	Positive	100	No
2020-01-3947	Turkey	Negative	Negative		No
2020-01-3967	Broiler	Positive	Positive	750	Yes	PRJNA955400	SRR24164667	SAMN34176890
2020-01-3968	Broiler	Negative	Negative		No
2020-01-3969	Turkey	Positive	Positive	4500	No
2020-01-3986	Broiler	Negative	Negative		No
2020-01-3987	Turkey	Positive	Positive	1500	No
2020-01-3999	Broiler	Positive	Positive	1350	No
2020-01-4000	Broiler	Negative	Negative		No
2020-01-4001	Turkey	Negative	Negative		No
2020-01-4040	Broiler	Negative	Negative		No
2020-01-4041	Broiler	Negative	Negative		No
2020-01-4042	Broiler	Negative	Negative		No
2020-01-4043	Broiler	Negative	Negative		No
2020-01-4044	Broiler	Negative	Negative		Yes	PRJNA955400	SRR24164666	SAMN34176891
2020-01-4045	Broiler	Negative	Negative		No
2020-01-4046	Turkey	Positive	Negative		No
2020-01-4079	Turkey	Negative	Negative		No
2020-01-4080	Broiler	Positive	Negative		No
2020-01-4125	Broiler	Negative	Negative		Yes	PRJNA955400	SRR24164665	SAMN34176892
2020-01-4126	Broiler	Negative	Positive	200	No
2020-01-4127	Broiler	Negative	Negative		No
2020-01-4128	Broiler	Negative	Negative		Yes	PRJNA955400	SRR24164664	SAMN34176893
2020-01-4129	Broiler	Negative	Negative		No
2020-01-4130	Broiler	Negative	Negative		No
2020-01-4177	Broiler	Positive	Positive	10	Yes	PRJNA955400	SRR24164662	SAMN34176894
2020-01-4178	Broiler	Negative	Negative		No
2020-01-4179	Broiler	Negative	Negative		No
2020-01-4180	Turkey	Positive	Positive	10	No
2020-01-4187	Broiler	Negative	Negative		No
2020-01-4188	Broiler	Positive	Positive	6566.6	No
2020-01-4189	Turkey	Negative	Positive	10	No
2020-01-4204	Broiler	Negative	Negative		No
2020-01-4205	Broiler	Negative	Negative		No
2020-01-4218	Broiler	Negative	Negative		No
2020-01-4219	Broiler	Negative	Negative		No
2020-01-4220	Broiler	Negative	Negative		No
2020-01-4221	Broiler	Negative	Negative		No
2020-01-4222	Broiler	Negative	Negative		No
2020-01-4223	Broiler	Negative	Negative		No
2020-01-4249	Turkey	Positive	Positive	12250	No
2020-01-4250	Broiler	Negative	Negative		No
2020-01-4267	Broiler	Negative	Positive	200	No
2020-01-4268	Broiler	Negative	Negative		No
2020-01-4269	Broiler	Negative	Negative		Yes	PRJNA955400	SRR24164661	SAMN34176895
2020-01-4270	Turkey	Positive	Positive	100	Yes	PRJNA955400	SRR24164660	SAMN34176896
2020-01-4298	Broiler	Positive	Negative		No
2020-01-4299	Turkey	Positive	Positive	86000	No
2020-01-4300	Turkey	Positive	Positive	3450	No
2020-01-4327	Broiler	Positive	Positive	300	No
2020-01-4328	Broiler	Negative	Negative		No
2020-01-4329	Broiler	Positive	Positive	8400	No
2020-01-4330	Broiler	Negative	Negative		No
2020-01-4331	Broiler	Negative	Negative		No
2020-01-4332	Broiler	Negative	Positive	100	No
2020-01-4376	Turkey	Positive	Positive	100	No
2020-01-4377	Broiler	Positive	Positive	500	Yes	PRJNA955400	SRR24164659	SAMN34176897
2020-01-4439	Broiler	Negative	Negative		No
2020-01-4440	Broiler	Negative	Negative		No
2020-01-4441	Broiler	Negative	Negative		No
2020-01-4442	Broiler	Negative	Negative		No
2020-01-4443	Broiler	Negative	Negative		No
2020-01-4444	Broiler	Negative	Negative		No
2020-01-4445	Broiler	Negative	Negative		No
2020-01-4446	Broiler	Negative	Negative		No
2020-01-4447	Broiler	Negative	Negative		No
2020-01-4473	Turkey	Positive	Positive	200	No
2020-01-4474	Broiler	Negative	Positive	200	No
2020-01-4500	Turkey	Positive	Positive	7150	No
2020-01-4501	Broiler	Negative	Negative		No
2020-01-4502	Broiler	Negative	Negative		No
2020-01-4538	Broiler	Positive	Positive	26000	No
2020-01-4539	Broiler	Negative	Positive	500	No
2020-01-4540	Broiler	Negative	Negative		No
2020-01-4541	Broiler	Positive	Negative		No
2020-01-4542	Broiler	Negative	Negative		Yes	PRJNA955400	SRR24164658	SAMN34176898
2020-01-4567	Broiler	Negative	Negative		No
2020-01-4568	Turkey	Positive	Positive	2350	Yes	PRJNA955400	SRR24164657	SAMN34176899
2020-01-4569	Turkey	Positive	Positive	300	No
2020-01-4577	Turkey	Positive	Positive	22000	No
2020-01-4578	Broiler	Negative	Positive	1100	No
2020-01-4606	Broiler	Negative	Negative		Yes	PRJNA955400	SRR24164656	SAMN34176900
2020-01-4607	Broiler	Negative	Negative		No
2020-01-4608	Broiler	Negative	Negative		No
2020-01-4609	Broiler	Negative	Negative		No
2020-01-4610	Broiler	Positive	Negative		No
2020-01-4611	Turkey	Negative	Positive	1900	No
2020-01-4630	Broiler	Negative	Negative		No
2020-01-4631	Broiler	Negative	Negative		No
2020-01-4632	Broiler	Negative	Negative		No
2020-01-4633	Broiler	Negative	Positive	200	No
2020-01-4634	Turkey	Positive	Positive	43999.9	No
2020-01-4660	Broiler	Positive	Positive	2500	Yes	PRJNA955400	SRR24164655	SAMN34176901
2020-01-4661	Broiler	Negative	Positive	1000	No
2020-01-4662	Broiler	Positive	Positive	18500	Yes	PRJNA955400	SRR24164654	SAMN34176902
2020-01-4663	Broiler	Negative	Positive	550	No
2020-01-4676	Broiler	Positive	Positive	1100	No
2020-01-4679	Turkey	Negative	Negative		No
2020-01-4680	Broiler	Negative	Negative		No
2020-01-4694	Turkey	Positive	Positive	34500	No
2020-01-4695	Turkey	Positive	Negative		No
2020-01-4696	Broiler	Negative	Negative		Yes	PRJNA955400	SRR24164653	SAMN34176903
2020-01-4724	Turkey	Positive	Positive	1000	Yes	PRJNA955400	SRR24164651	SAMN34176904
2020-01-4725	Turkey	Negative	Negative		No
2020-01-4735	Broiler	Negative	Negative		No
2020-01-4736	Turkey	Positive	Positive	24500	Yes	PRJNA955400	SRR24164650	SAMN34176905
2020-01-4737	Broiler	Negative	Positive	100	No
2020-01-4797	Turkey	Negative	Negative		No
2020-01-4798	Broiler	Negative	Negative		No
2020-01-4799	Broiler	Positive	Positive	19000	No
2020-01-4820	Turkey	Positive	Positive	800	No
2020-01-4821	Broiler	Negative	Negative		No
2020-01-4822	Broiler	Negative	Negative		No
2020-01-4855	Turkey	Positive	Positive	200	No
2020-01-4904	Turkey	Negative	Negative		No
2020-01-4917	Turkey	Negative	Negative		No
2020-01-4935	Turkey	Positive	Positive	5250	Yes	PRJNA955400	SRR24164649	SAMN34176906
2020-01-4966	Turkey	Negative	Negative		Yes	PRJNA955400	SRR24164648	SAMN34176907
