# Supplementary material for: Detection of Klebsiella pneumoniae in healthy poultry: Insights and perspectives from culturing and metagenomics
Source: Environ Microbiol Rep. 2024 Feb 22;16(1):e13240. doi: 10.1111/1758-2229.13240 (PMC10883787; doi:10.1111/1758-2229.13240)
Supplement: Supplementary file 2 — Supplementary Data S2. This excel file holds the results from the differential abundance analysis with DESeq2.Below follows an explanation for the columns in the ‘Data’ sheet. [file EMI4-16-e13240-s002.xlsx]

## Sheet: Legend
Supplementary data 2
This excel file holds the results from the differential abundance analysis with DESeq2.
Below follows an explanation for the columns in the "Data" sheet.
Header	Explanation
Kingdom	The kingdom of the specific taxon
Phylum	The phylum of the specific taxon
Species	The species of the specific taxon
baseMean	The average of normalized count values from DESeq2
log2FoldChange	The log2 fold change of the respective taxon
lfcSE	the standard error of the log2 fold change
stat	Wald test statistic
pvalue	Wald test p-value
padj	BH-corrected p-value

## Sheet: Data
Kingdom	Phylum	Species	baseMean	log2FoldChange	lfcSE	stat	pvalue	padj
Bacteria	Bacillota	Faecalibacterium sp. I3-3-89	436689.9614	-0.2344	0.1038	-2.2581	0.0239	0.0385
Bacteria	Bacillota	Faecalibacterium duncaniae	50398.1039	-0.4119	0.08	-5.1521	0	0
Bacteria	Bacillota	Flavonifractor plautii	657376.1966	-0.1186	0.0548	-2.1633	0.0305	0.048
Bacteria	Bacillota	Subdoligranulum variabile	941188.2595	0.7661	0.095	8.0643	0	0
Bacteria	Bacillota	Oscillibacter hominis	118275.5032	-0.3298	0.0605	-5.4469	0	0
Bacteria	Bacillota	Acutalibacter muris	77650.7931	-0.2371	0.0672	-3.5267	4e-4	0.0011
Bacteria	Bacillota	Ruminococcus bovis	10644.6026	1.7589	0.0995	17.678	0	0
Bacteria	Bacillota	Anaerotruncus colihominis	65117.885	-0.662	0.1224	-5.4101	0	0
Bacteria	Bacillota	Caproicibacterium amylolyticum	11150.9193	0.2532	0.0642	3.9429	1e-4	3e-4
Bacteria	Bacillota	Caproicibacterium lactatifermentans	8572.597	0.3844	0.0658	5.8453	0	0
Bacteria	Bacillota	Caproicibacterium sp. BJN0003	6461.9889	0.1094	0.0483	2.2642	0.0236	0.038
Bacteria	Bacillota	Caproicibacter fermentans	14673.7237	0.0942	0.0393	2.3971	0.0165	0.0275
Bacteria	Bacillota	Thermocaproicibacter melissae	7736.6417	0.1079	0.0439	2.4585	0.014	0.0236
Bacteria	Bacillota	Acetivibrio thermocellus	2243.7866	0.1817	0.0421	4.3123	0	1e-4
Bacteria	Bacillota	Acetivibrio clariflavus	1712.7827	0.212	0.0741	2.8626	0.0042	0.0079
Bacteria	Bacillota	Acetivibrio saccincola	1476.4331	0.2099	0.0868	2.4189	0.0156	0.0261
Bacteria	Bacillota	Ruminiclostridium papyrosolvens	1317.0263	0.2203	0.0753	2.9278	0.0034	0.0067
Bacteria	Bacillota	Ruminiclostridium herbifermentans	1629.4268	0.4324	0.1213	3.5641	4e-4	0.001
Bacteria	Bacillota	Pseudoclostridium thermosuccinogenes	3532.2603	0.1372	0.0538	2.5479	0.0108	0.0189
Bacteria	Bacillota	Mageeibacillus indolicus	1877.7689	-0.1938	0.0533	-3.6374	3e-4	8e-4
Bacteria	Bacillota	Thermoclostridium stercorarium	1900.3786	0.205	0.0553	3.711	2e-4	6e-4
Bacteria	Bacillota	Lachnoclostridium phocaeense	441997.9338	-0.1928	0.0502	-3.8385	1e-4	4e-4
Bacteria	Bacillota	Lachnoclostridium [Clostridium] hylemonae	35824.456	0.1627	0.0617	2.6358	0.0084	0.015
Bacteria	Bacillota	Lachnoclostridium phytofermentans	4685.9795	0.4149	0.0736	5.6375	0	0
Bacteria	Bacillota	Blautia obeum	124242.5964	0.2956	0.0773	3.827	1e-4	4e-4
Bacteria	Bacillota	Blautia argi	88041.1408	0.2248	0.0824	2.7264	0.0064	0.0117
Bacteria	Bacillota	Blautia wexlerae	86212.8118	0.2355	0.0706	3.3373	8e-4	0.002
Bacteria	Bacillota	Blautia hansenii	53844.9531	0.221	0.0831	2.6589	0.0078	0.014
Bacteria	Bacillota	Blautia liquoris	16786.2113	0.3801	0.0661	5.7522	0	0
Bacteria	Bacillota	Blautia massiliensis	564.7602	1.0037	0.1574	6.3769	0	0
Bacteria	Bacillota	Mediterraneibacter [Ruminococcus] gnavus	80336.0018	0.1552	0.0717	2.1638	0.0305	0.048
Bacteria	Bacillota	Mediterraneibacter [Ruminococcus] torques	59707.0091	0.2305	0.0843	2.7348	0.0062	0.0115
Bacteria	Bacillota	Mediterraneibacter [Ruminococcus] lactaris	60785.6818	0.2655	0.0897	2.9601	0.0031	0.0061
Bacteria	Bacillota	Enterocloster bolteae	82645.0942	0.1724	0.057	3.0231	0.0025	0.0051
Bacteria	Bacillota	Enterocloster clostridioformis	48603.7708	-0.1992	0.0592	-3.3673	8e-4	0.0018
Bacteria	Bacillota	Roseburia hominis	55099.14	0.1919	0.0624	3.0765	0.0021	0.0044
Bacteria	Bacillota	Roseburia intestinalis	47350.4578	0.1796	0.0649	2.7688	0.0056	0.0104
Bacteria	Bacillota	Roseburia sp. NSJ-69	11257.2127	0.2925	0.0666	4.3892	0	1e-4
Bacteria	Bacillota	Marvinbryantia formatexigens	95069.1479	-0.4462	0.0756	-5.9005	0	0
Bacteria	Bacillota	Dorea longicatena	53652.9237	0.2694	0.072	3.7428	2e-4	5e-4
Bacteria	Bacillota	Dorea formicigenerans	23803.2742	0.195	0.072	2.7079	0.0068	0.0123
Bacteria	Bacillota	Coprococcus sp. ART55/1	27342.1601	-0.5371	0.07	-7.6762	0	0
Bacteria	Bacillota	Coprococcus catus	17404.6958	0.1583	0.0631	2.5084	0.0121	0.0208
Bacteria	Bacillota	Coprococcus eutactus	5095.6878	0.3994	0.0637	6.2658	0	0
Bacteria	Bacillota	Sellimonas intestinalis	112752.4872	-0.2489	0.1025	-2.4274	0.0152	0.0255
Bacteria	Bacillota	Anaerostipes caccae	26725.275	0.3641	0.1081	3.3683	8e-4	0.0018
Bacteria	Bacillota	Anaerostipes hadrus	37273.145	0.7786	0.2165	3.5957	3e-4	9e-4
Bacteria	Bacillota	Anaerostipes rhamnosivorans	17297.8351	0.4027	0.1146	3.5138	4e-4	0.0011
Bacteria	Bacillota	Wansuia hejianensis	47402.6378	0.2508	0.0571	4.3945	0	0
Bacteria	Bacillota	Lacrimispora sphenoides	14861.0946	0.1391	0.053	2.622	0.0087	0.0155
Bacteria	Bacillota	Lacrimispora xylanolytica	11258.7271	0.1919	0.0532	3.6044	3e-4	9e-4
Bacteria	Bacillota	Butyrivibrio fibrisolvens	18597.2716	1.3142	0.0763	17.2133	0	0
Bacteria	Bacillota	Butyrivibrio proteoclasticus	5557.8617	0.2556	0.0625	4.0877	0	2e-4
Bacteria	Bacillota	Butyrivibrio hungatei	3570.75	0.2524	0.0638	3.9547	1e-4	3e-4
Bacteria	Bacillota	Anaerobutyricum hallii	36534.1999	0.2498	0.0852	2.9303	0.0034	0.0066
Bacteria	Bacillota	Anaerocolumna chitinilytica	7062.228	0.1719	0.0516	3.3313	9e-4	0.002
Bacteria	Bacillota	Anaerocolumna sp. AGMB13025	6765.3054	0.1568	0.0632	2.482	0.0131	0.0223
Bacteria	Bacillota	Anaerocolumna sedimenticola	6013.245	0.1865	0.0718	2.5968	0.0094	0.0165
Bacteria	Bacillota	Anaerocolumna cellulosilytica	5607.2945	0.1514	0.0686	2.2051	0.0274	0.0435
Bacteria	Bacillota	Chordicoccus furentiruminis	22991.7546	0.198	0.0413	4.7885	0	0
Bacteria	Bacillota	Novisyntrophococcus fermenticellae	22406.4438	0.1578	0.0636	2.4825	0.013	0.0222
Bacteria	Bacillota	Lachnoanaerobaculum umeaense	2421.6464	0.2743	0.0761	3.6063	3e-4	9e-4
Bacteria	Bacillota	Wujia chipingensis	5660.1309	0.2277	0.0609	3.7403	2e-4	5e-4
Bacteria	Bacillota	Lachnospira eligens	4908.4465	0.1643	0.0665	2.4703	0.0135	0.0229
Bacteria	Bacillota	Pseudobutyrivibrio xylanivorans	4346.556	0.2261	0.0651	3.4711	5e-4	0.0013
Bacteria	Bacillota	Herbinix luporum	2914.1178	0.1708	0.0726	2.3516	0.0187	0.0308
Bacteria	Bacillota	Anaeromicropila herbilytica	3996.0801	0.5344	0.0935	5.7159	0	0
Bacteria	Bacillota	Sporofaciens musculi	2207.428	0.3971	0.1005	3.9516	1e-4	3e-4
Bacteria	Bacillota	Tyzzerella [Clostridium] colinum	1634.7869	0.338	0.1111	3.0417	0.0024	0.0048
Bacteria	Bacillota	Mogibacterium pumilum	1099.4377	0.2449	0.0662	3.6969	2e-4	6e-4
Bacteria	Bacillota	Mogibacterium diversum	799.2054	0.4059	0.0818	4.9605	0	0
Bacteria	Bacillota	Thermaerobacter sp. FW80	2677.9569	-0.2896	0.0546	-5.3027	0	0
Bacteria	Bacillota	Thermaerobacter sp. PB12/4term	2595.015	0.1261	0.0566	2.2283	0.0259	0.0412
Bacteria	Bacillota	Thermaerobacter marianensis	2919.6345	-0.2896	0.0644	-4.4941	0	0
Bacteria	Bacillota	Carboxydocella thermautotrophica	1185.3197	0.1878	0.0609	3.0844	0.002	0.0043
Bacteria	Bacillota	Clostridium sp. M62/1	216434.2721	0.3375	0.0643	5.2504	0	0
Bacteria	Bacillota	Clostridium sp. SY8519	24401.3997	0.1556	0.0542	2.8683	0.0041	0.0078
Bacteria	Bacillota	Clostridium sp. BJN0001	1555.5206	0.5559	0.1141	4.8707	0	0
Bacteria	Bacillota	Clostridium sp. DL-VIII	1391.3482	0.4618	0.1154	4.0031	1e-4	2e-4
Bacteria	Bacillota	Clostridium sp. JN-9	1271.4991	0.3247	0.1054	3.0797	0.0021	0.0043
Bacteria	Bacillota	Clostridium sp. 'deep sea'	981.8715	0.2756	0.0964	2.8584	0.0043	0.008
Bacteria	Bacillota	Clostridium cadaveris	11127.8202	-0.3627	0.0608	-5.9636	0	0
Bacteria	Bacillota	Clostridium perfringens	14154.0734	-0.6299	0.1688	-3.7306	2e-4	6e-4
Bacteria	Bacillota	Clostridium botulinum	6028.4609	0.4298	0.1241	3.4628	5e-4	0.0014
Bacteria	Bacillota	Clostridium pasteurianum	2603.9623	0.3444	0.105	3.2812	0.001	0.0024
Bacteria	Bacillota	Clostridium estertheticum	2787.1951	0.4415	0.1074	4.1114	0	1e-4
Bacteria	Bacillota	Clostridium kluyveri	2231.2492	0.2847	0.1013	2.8108	0.0049	0.0092
Bacteria	Bacillota	Clostridium felsineum	1834.5405	0.4714	0.1093	4.3137	0	1e-4
Bacteria	Bacillota	Clostridium beijerinckii	1765.6921	0.2745	0.1048	2.6197	0.0088	0.0155
Bacteria	Bacillota	Clostridium baratii	1643.1037	0.4402	0.1357	3.2431	0.0012	0.0027
Bacteria	Bacillota	Clostridium saccharoperbutylacetonicum	1592.7218	0.4813	0.1225	3.9287	1e-4	3e-4
Bacteria	Bacillota	Clostridium butyricum	1309.1466	0.5086	0.1274	3.9932	1e-4	2e-4
Bacteria	Bacillota	Clostridium tetani	1380.3287	0.4408	0.1312	3.3599	8e-4	0.0019
Bacteria	Bacillota	Clostridium neonatale	1721.6949	0.4114	0.126	3.2643	0.0011	0.0025
Bacteria	Bacillota	Clostridium thermarum	1441.0338	0.2099	0.0712	2.9482	0.0032	0.0063
Bacteria	Bacillota	Clostridium saccharobutylicum	1183.572	0.4641	0.1275	3.6399	3e-4	8e-4
Bacteria	Bacillota	Clostridium taeniosporum	1064.8814	0.5807	0.1318	4.4061	0	0
Bacteria	Bacillota	Clostridium acetobutylicum	1078.7428	0.3196	0.1107	2.8869	0.0039	0.0074
Bacteria	Bacillota	Clostridium gelidum	1340.8497	0.3878	0.1287	3.0139	0.0026	0.0052
Bacteria	Bacillota	Clostridium tyrobutyricum	926.1161	0.3669	0.1201	3.0556	0.0022	0.0046
Bacteria	Bacillota	Clostridium intestinale	1243.5792	0.421	0.118	3.5672	4e-4	0.001
Bacteria	Bacillota	Clostridium argentinense	1163.4407	0.3647	0.1352	2.6979	0.007	0.0126
Bacteria	Bacillota	Clostridium isatidis	1303.4725	0.4367	0.1352	3.2306	0.0012	0.0028
Bacteria	Bacillota	Clostridium sporogenes	1265.9564	0.3909	0.1311	2.9816	0.0029	0.0057
Bacteria	Bacillota	Clostridium novyi	1075.6328	0.4633	0.1358	3.4128	6e-4	0.0016
Bacteria	Bacillota	Clostridium gasigenes	992.7213	0.5295	0.15310000000000001	3.4592	5e-4	0.0014
Bacteria	Bacillota	Clostridium chauvoei	900.4405	0.4735	0.1496	3.164	0.0016	0.0034
Bacteria	Bacillota	Clostridium cochlearium	916.0563	0.4365	0.1533	2.8463	0.0044	0.0083
Bacteria	Bacillota	Clostridium formicaceticum	968.0556	0.3752	0.0954	3.9339	1e-4	3e-4
Bacteria	Bacillota	Clostridium carboxidivorans	913.0163	0.2768	0.1171	2.3629	0.0181	0.0299
Bacteria	Bacillota	Clostridium fermenticellae	910.8768	0.4938	0.1297	3.8061	1e-4	4e-4
Bacteria	Bacillota	Hungatella xylanolytica	12156.5813	0.2822	0.055	5.1309	0	0
Bacteria	Bacillota	Proteiniclasticum sp. QWL-01	7327.7373	0.316	0.0562	5.6218	0	0
Bacteria	Bacillota	Paraclostridium bifermentans	2269.3829	0.846	0.169	5.0067	0	0
Bacteria	Bacillota	Crassaminicella profunda	1177.1089	0.32	0.1109	2.8863	0.0039	0.0074
Bacteria	Bacillota	Crassaminicella thermophila	1045.2536	0.3085	0.1293	2.3856	0.017	0.0283
Bacteria	Bacillota	Crassaminicella indica	937.8814	0.3145	0.1147	2.7429	0.0061	0.0112
Bacteria	Bacillota	Caloramator sp. E03	1067.0106	0.4258	0.1124	3.7896	2e-4	5e-4
Bacteria	Bacillota	Caloramator sp. mosi_1	1172.3722	0.3997	0.1277	3.1293	0.0018	0.0037
Bacteria	Bacillota	Caloramator sp. Dgby_cultured_2	844.4058	0.3674	0.1098	3.3466	8e-4	0.0019
Bacteria	Bacillota	Alkaliphilus sp. B6464	1005.1931	0.3814	0.1287	2.9628	0.003	0.0061
Bacteria	Bacillota	Alkaliphilus oremlandii	819.9431	0.3153	0.0873	3.6118	3e-4	8e-4
Bacteria	Bacillota	Geosporobacter ferrireducens	1952.9526	0.2397	0.0692	3.4648	5e-4	0.0013
Bacteria	Bacillota	Sarcina sp. JB2	984.9184	0.5625	0.1369	4.1089	0	1e-4
Bacteria	Bacillota	Hathewaya histolytica	775.5276	0.3246	0.1329	2.4421	0.0146	0.0246
Bacteria	Bacillota	Serpentinicella alkaliphila	829.9278	0.2826	0.1233	2.2924	0.0219	0.0355
Bacteria	Bacillota	Eubacterium sp. MSJ-33	4735.7889	0.2161	0.0637	3.391	7e-4	0.0017
Bacteria	Bacillota	Eubacterium callanderi	12973.384	0.5042	0.1136	4.4382	0	0
Bacteria	Bacillota	Acetobacterium woodii	1222.0647	0.1398	0.0579	2.4134	0.0158	0.0264
Bacteria	Bacillota	Romboutsia ilealis	41047.4064	1.362	0.3814	3.5712	4e-4	0.001
Bacteria	Bacillota	Romboutsia sp. CE17	3310.0028	1.2429	0.248	5.0113	0	0
Bacteria	Bacillota	Romboutsia hominis	2548.8814	1.1235	0.2373	4.7352	0	0
Bacteria	Bacillota	Paeniclostridium sordellii	2777.2232	0.8975	0.18	4.9864	0	0
Bacteria	Bacillota	Terrisporobacter hibernicus	1645.5688	0.7197	0.1386	5.1936	0	0
Bacteria	Bacillota	Peptacetobacter hiranonis	1768.8839	0.37	0.1129	3.2787	0.001	0.0024
Bacteria	Bacillota	Tepidibacter sp. SWIR-1	835.9715	0.4811	0.1359	3.5403	4e-4	0.0011
Bacteria	Bacillota	Tepidibacter sp. 8C15b	738.4284	0.5365	0.1374	3.9055	1e-4	3e-4
Bacteria	Bacillota	Maliibacterium massiliense	51369.2876	-0.2306	0.0563	-4.1002	0	2e-4
Bacteria	Bacillota	Desulfitobacterium hafniense	4176.6347	-0.1333	0.0449	-2.9683	0.003	0.006
Bacteria	Bacillota	Desulfitobacterium dichloroeliminans	942.4989	0.6267	0.0701	8.9371	0	0
Bacteria	Bacillota	Desulfosporosinus youngiae	1110.1757	-0.2417	0.0768	-3.1484	0.0016	0.0036
Bacteria	Bacillota	Desulfosporosinus orientis	1056.4272	0.2771	0.0751	3.6907	2e-4	6e-4
Bacteria	Bacillota	Syntrophobotulus glycolicus	1648.0573	0.168	0.0534	3.1466	0.0017	0.0036
Bacteria	Bacillota	Acididesulfobacillus acetoxydans	1813.4058	0.3524	0.0697	5.0583	0	0
Bacteria	Bacillota	Thermanaerosceptrum fracticalcis	1094.0783	0.1854	0.0587	3.1564	0.0016	0.0035
Bacteria	Bacillota	Symbiobacterium thermophilum	5157.8491	-0.1895	0.0407	-4.6581	0	0
Bacteria	Bacillota	Caldinitratiruptor microaerophilus	2289.7848	-0.1642	0.0379	-4.3294	0	1e-4
Bacteria	Bacillota	Vallitalea guaymasensis	1478.8021	0.3302	0.1069	3.0881	0.002	0.0042
Bacteria	Bacillota	Vallitalea pronyensis	1208.1223	0.2352	0.0814	2.8889	0.0039	0.0074
Bacteria	Bacillota	Petrocella atlantisensis	1683.5722	0.2564	0.0659	3.8931	1e-4	3e-4
Bacteria	Bacillota	Cellulosilyticum sp. WCF-2	1116.5266	0.7041	0.1019	6.9094	0	0
Bacteria	Bacillota	Desulfoscipio gibsoniae	1455.4638	0.2517	0.0641	3.9295	1e-4	3e-4
Bacteria	Bacillota	Thermincola potens	1175.4128	-0.3446	0.0723	-4.7669	0	0
Bacteria	Bacillota	Gelria sp. Kuro-4	3973.9701	-0.1408	0.0445	-3.1596	0.0016	0.0035
Bacteria	Bacillota	Thermacetogenium phaeum	1044.3412	-0.2644	0.0482	-5.4813	0	0
Bacteria	Bacillota	Thermoanaerobacterium sp. RBIITD	801.824	0.6075	0.1018	5.9669	0	0
Bacteria	Bacillota	Moorella sp. Hama-1	1722.2826	0.1393	0.0472	2.9498	0.0032	0.0063
Bacteria	Bacillota	Moorella glycerini	1044.1132	0.1999	0.0578	3.4617	5e-4	0.0014
Bacteria	Bacillota	Megamonas funiformis	19122.7387	3.9286	0.6756	5.8153	0	0
Bacteria	Bacillota	Megamonas hypermegale	976.8641	1.0576	0.2282	4.6353	0	0
Bacteria	Bacillota	Selenomonas ruminantium	10721.4507	-0.2529	0.0932	-2.7142	0.0066	0.0121
Bacteria	Bacillota	Selenomonas sp. oral taxon 126	2013.4692	0.2884	0.0519	5.5603	0	0
Bacteria	Bacillota	Selenomonas sp. oral taxon 478	993.4934	0.3166	0.0717	4.4163	0	0
Bacteria	Bacillota	Sporomusa termitida	1071.9208	0.1752	0.0508	3.4479	6e-4	0.0014
Bacteria	Bacillota	Megasphaera stantonii	8260.7933	-0.1236	0.0467	-2.644	0.0082	0.0146
Bacteria	Bacillota	Megasphaera hexanoica	1720.9094	0.3299	0.0542	6.0885	0	0
Bacteria	Bacillota	Dialister succinatiphilus	2606.3596	0.1674	0.0522	3.2055	0.0013	0.003
Bacteria	Bacillota	Acidaminococcus fermentans	7486.1601	0.1559	0.0465	3.3501	8e-4	0.0019
Bacteria	Bacillota	Acidaminococcus intestini	2828.1399	0.3209	0.0441	7.2851	0	0
Bacteria	Bacillota	Phascolarctobacterium succinatutens	3120.9597	0.2834	0.102	2.7777	0.0055	0.0102
Bacteria	Bacillota	Phascolarctobacterium faecium	27541.6969	1.4522	0.665	2.1838	0.029	0.0458
Bacteria	Bacillota	Phascolarctobacterium sp. Marseille-Q4147	1560.7915	0.2096	0.0953	2.1979	0.028	0.0443
Bacteria	Bacillota	Streptococcus alactolyticus	207534.2501	1.3598	0.4996	2.7219	0.0065	0.0119
Bacteria	Bacillota	Streptococcus lutetiensis	2035.1377	1.4038	0.5103	2.7511	0.0059	0.011
Bacteria	Bacillota	Streptococcus pasteurianus	7690.0846	-1.3178	0.1521	-8.6635	0	0
Bacteria	Bacillota	Streptococcus suis	3817.1628	0.4111	0.113	3.6375	3e-4	8e-4
Bacteria	Bacillota	Streptococcus thermophilus	2702.1761	0.8506	0.2926	2.9068	0.0037	0.0071
Bacteria	Bacillota	Streptococcus dysgalactiae	691.807	0.8514	0.2036	4.1814	0	1e-4
Bacteria	Bacillota	Streptococcus infantarius	994.6701	1.3686	0.3828	3.575	4e-4	9e-4
Bacteria	Bacillota	Streptococcus parasuis	1006.9948	0.7164	0.2443	2.9318	0.0034	0.0066
Bacteria	Bacillota	Streptococcus macedonicus	602.7453	1.711	0.4974	3.44	6e-4	0.0015
Bacteria	Bacillota	Streptococcus pneumoniae	841.9741	0.6711	0.1662	4.0391	1e-4	2e-4
Bacteria	Bacillota	Streptococcus ruminicola	634.473	1.8626	0.3066	6.0751	0	0
Bacteria	Bacillota	Streptococcus sanguinis	1036.2567	0.2355	0.0621	3.7896	2e-4	5e-4
Bacteria	Bacillota	Streptococcus oralis	882.5828	0.4392	0.0931	4.7168	0	0
Bacteria	Bacillota	Lactococcus lactis	1105.4024	-0.2704	0.1101	-2.4566	0.014	0.0237
Bacteria	Bacillota	Lactobacillus johnsonii	32629.8026	-1.5681	0.402	-3.901	1e-4	3e-4
Bacteria	Bacillota	Lactobacillus amylovorus	12618.801	-2.3333	0.4474	-5.215	0	0
Bacteria	Bacillota	Lactobacillus helveticus	28520.3894	-5.0247	0.5061	-9.9278	0	0
Bacteria	Bacillota	Lactobacillus sp. 3B(2020)	1762.5889	3.3737	0.3964	8.51	0	0
Bacteria	Bacillota	Lactobacillus gasseri	686.0211	-0.7164	0.2087	-3.4329	6e-4	0.0015
Bacteria	Bacillota	Lactobacillus kefiranofaciens	1370.6721	-2.5481	0.3799	-6.7066	0	0
Bacteria	Bacillota	Lactobacillus ultunensis	1158.7246	-2.8213	0.3952	-7.1386	0	0
Bacteria	Bacillota	Lactobacillus acidophilus	1479.6214	-1.529	0.4305	-3.5513	4e-4	0.001
Bacteria	Bacillota	Lactobacillus intestinalis	479.1206	-2.0965	0.3343	-6.2717	0	0
Bacteria	Bacillota	Ligilactobacillus agilis	2289.2611	1.1225	0.3097	3.6248	3e-4	8e-4
Bacteria	Bacillota	Ligilactobacillus murinus	1584.8762	0.6547	0.1169	5.6025	0	0
Bacteria	Bacillota	Ligilactobacillus acidipiscis	833.6227	1.0114	0.3371	3.0004	0.0027	0.0055
Bacteria	Bacillota	Ligilactobacillus faecis	592.5893	0.883	0.3057	2.8886	0.0039	0.0074
Bacteria	Bacillota	Ligilactobacillus saerimneri	690.0838	0.9732	0.3856	2.5236	0.0116	0.0201
Bacteria	Bacillota	Limosilactobacillus fermentum	3131.557	0.8881	0.2205	4.0272	1e-4	2e-4
Bacteria	Bacillota	Limosilactobacillus mucosae	1281.7626	1.4789	0.2624	5.6368	0	0
Bacteria	Bacillota	Lacticaseibacillus paracasei	793.2164	0.4713	0.1421	3.3175	9e-4	0.0021
Bacteria	Bacillota	Weissella jogaejeotgali	686.9697	1.1278	0.4061	2.7771	0.0055	0.0102
Bacteria	Bacillota	Schleiferilactobacillus harbinensis	1409.8238	0.2524	0.0624	4.044	1e-4	2e-4
Bacteria	Bacillota	Lactiplantibacillus plantarum	1076.099	0.5057	0.1588	3.1849	0.0014	0.0032
Bacteria	Bacillota	Lactiplantibacillus pentosus	744.7355	0.5753	0.1741	3.3053	9e-4	0.0022
Bacteria	Bacillota	Pediococcus acidilactici	869.5154	0.8158	0.1912	4.2666	0	1e-4
Bacteria	Bacillota	Enterococcus faecium	25381.6587	-0.4345	0.098	-4.4332	0	0
Bacteria	Bacillota	Enterococcus faecalis	5939.2796	-0.4843	0.0827	-5.8556	0	0
Bacteria	Bacillota	Enterococcus avium	891.067	0.4713	0.1335	3.5298	4e-4	0.0011
Bacteria	Bacillota	Tetragenococcus halophilus	896.4665	0.2762	0.1067	2.5884	0.0096	0.0169
Bacteria	Bacillota	Aerococcus urinaeequi	588.7094	1.0012	0.2647	3.7826	2e-4	5e-4
Bacteria	Bacillota	Suicoccus acidiformans	890.2909	-0.7074	0.1503	-4.7075	0	0
Bacteria	Bacillota	Paenibacillus sp. RUD330	2140.0763	-0.1177	0.0365	-3.2202	0.0013	0.0029
Bacteria	Bacillota	Paenibacillus sp. 32O-W	2001.0665	0.334	0.0713	4.6848	0	0
Bacteria	Bacillota	Paenibacillus sp. FSL H7-0357	1435.1046	0.1498	0.0484	3.0964	0.002	0.0041
Bacteria	Bacillota	Paenibacillus sp. FSL R7-0331	1363.941	0.1753	0.0508	3.4534	6e-4	0.0014
Bacteria	Bacillota	Paenibacillus sp. FSL R7-0273	1342.3261	0.198	0.051	3.8833	1e-4	3e-4
Bacteria	Bacillota	Paenibacillus sp. CAA11	963.285	0.2585	0.0826	3.1305	0.0017	0.0037
Bacteria	Bacillota	Paenibacillus sp. YPD9-1	768.9535	0.2108	0.0497	4.2411	0	1e-4
Bacteria	Bacillota	Paenibacillus sp. FSL P4-0081	893.6419	0.307	0.0712	4.3146	0	1e-4
Bacteria	Bacillota	Paenibacillus donghaensis	2093.6355	-0.2025	0.0397	-5.1028	0	0
Bacteria	Bacillota	Paenibacillus stellifer	1941.7994	0.1259	0.0519	2.426	0.0153	0.0256
Bacteria	Bacillota	Paenibacillus tritici	1538.8883	0.229	0.0417	5.488	0	0
Bacteria	Bacillota	Paenibacillus sabinae	1175.2694	-0.2819	0.057	-4.9445	0	0
Bacteria	Bacillota	Paenibacillus thiaminolyticus	1287.1408	0.1989	0.0634	3.1361	0.0017	0.0037
Bacteria	Bacillota	Paenibacillus chitinolyticus	1165.0472	0.2145	0.0622	3.4477	6e-4	0.0014
Bacteria	Bacillota	Paenibacillus barcinonensis	905.191	0.1767	0.0567	3.1158	0.0018	0.0039
Bacteria	Bacillota	Paenibacillus konkukensis	1799.8115	0.1809	0.0793	2.2815	0.0225	0.0365
Bacteria	Bacillota	Paenibacillus beijingensis	1248.8597	0.1475	0.0458	3.2229	0.0013	0.0029
Bacteria	Bacillota	Paenibacillus ihbetae	1054.9964	0.165	0.0458	3.6009	3e-4	9e-4
Bacteria	Bacillota	Paenibacillus tianjinensis	1088.1773	0.1611	0.0436	3.6952	2e-4	6e-4
Bacteria	Bacillota	Paenibacillus azoreducens	1194.0636	0.2075	0.0591	3.5107	4e-4	0.0012
Bacteria	Bacillota	Paenibacillus protaetiae	1041.5251	0.217	0.0599	3.6238	3e-4	8e-4
Bacteria	Bacillota	Paenibacillus physcomitrellae	977.9148	0.23	0.0713	3.2267	0.0013	0.0028
Bacteria	Bacillota	Paenibacillus sophorae	1005.6649	0.2506	0.076	3.2978	0.001	0.0023
Bacteria	Bacillota	Paenibacillus algicola	797.4895	0.2434	0.0559	4.3576	0	1e-4
Bacteria	Bacillota	Paenibacillus larvae	732.7001	0.5071	0.0733	6.9193	0	0
Bacteria	Bacillota	Brevibacillus sp. BB3-R1	886.6974	-0.1356	0.0556	-2.4395	0.0147	0.0248
Bacteria	Bacillota	Cohnella candidum	1629.6782	-0.183	0.042	-4.3519	0	1e-4
Bacteria	Bacillota	Cohnella sp. LGH	1503.1341	0.3342	0.051	6.5581	0	0
Bacteria	Bacillota	Saccharibacillus brassicae	2313.8408	-0.3066	0.0446	-6.8775	0	0
Bacteria	Bacillota	Bacillus thuringiensis	953.6378	0.5486	0.1113	4.9313	0	0
Bacteria	Bacillota	Bacillus cereus	1119.302	0.3469	0.1066	3.2556	0.0011	0.0026
Bacteria	Bacillota	Bacillus mycoides	829.0216	0.5456	0.0986	5.5309	0	0
Bacteria	Bacillota	Bacillus glycinifermentans	1275.9261	-0.2207	0.0541	-4.0801	0	2e-4
Bacteria	Bacillota	Bacillus pumilus	913.6322	0.4117	0.0753	5.4682	0	0
Bacteria	Bacillota	Priestia megaterium	1519.9562	0.3661	0.0925	3.9576	1e-4	3e-4
Bacteria	Bacillota	Mesobacillus jeotgali	833.0261	0.2693	0.0652	4.1285	0	1e-4
Bacteria	Bacillota	Mesobacillus foraminis	877.7923	0.2814	0.0634	4.4414	0	0
Bacteria	Bacillota	Rossellomorea marisflavi	1372.5926	-0.2421	0.0419	-5.7802	0	0
Bacteria	Bacillota	Niallia circulans	904.6567	0.4422	0.1004	4.4029	0	0
Bacteria	Bacillota	Caldalkalibacillus thermarum	885.9328	-0.2039	0.0607	-3.3579	8e-4	0.0019
Bacteria	Bacillota	Weizmannia coagulans	904.1185	0.339	0.071	4.7752	0	0
Bacteria	Bacillota	Anaerobacillus isosaccharinicus	702.612	-0.4264	0.1964	-2.1712	0.0299	0.0472
Bacteria	Bacillota	Mammaliicoccus lentus	5073.3827	1.492	0.4613	3.2343	0.0012	0.0028
Bacteria	Bacillota	Staphylococcus arlettae	1229.3442	-1.8883	0.3733	-5.0586	0	0
Bacteria	Bacillota	Staphylococcus cohnii	910.4415	-1.0991	0.3902	-2.8163	0.0049	0.0091
Bacteria	Bacillota	Staphylococcus aureus	1187.1034	0.331	0.1087	3.0436	0.0023	0.0048
Bacteria	Bacillota	Jeotgalicoccus sp. WY2	1061.4867	2.4418	0.2909	8.3948	0	0
Bacteria	Bacillota	Jeotgalicoccus saudimassiliensis	550.8039	1.3447	0.2514	5.3489	0	0
Bacteria	Bacillota	Alicyclobacillus cycloheptanicus	844.1475	0.1548	0.0652	2.3757	0.0175	0.029
Bacteria	Bacillota	Tumebacillus avium	1323.6	0.1284	0.0445	2.8883	0.0039	0.0074
Bacteria	Bacillota	Hydrogenibacillus sp. N12	1455.2735	-0.3305	0.0568	-5.8219	0	0
Bacteria	Bacillota	Staphylospora marina	1141.2369	-0.1391	0.0543	-2.5611	0.0104	0.0182
Bacteria	Bacillota	Thomasclavelia spiroformis	98017.1487	0.7134	0.2193	3.253	0.0011	0.0026
Bacteria	Bacillota	Thomasclavelia [Clostridium] innocuum	37839.7321	-0.3787	0.0692	-5.4756	0	0
Bacteria	Bacillota	Catenibacterium mitsuokai	3933.9076	-0.3885	0.124	-3.1336	0.0017	0.0037
Bacteria	Bacillota	Catenibacterium sp. co_0103	1645.1502	0.7022	0.1113	6.3093	0	0
Bacteria	Bacillota	Longicatena caecimuris	7843.776	-0.8453	0.12	-7.0462	0	0
Bacteria	Bacillota	Allobaculum sp. Allo2	2243.6511	0.2227	0.0615	3.6211	3e-4	8e-4
Bacteria	Bacillota	Allobaculum mucilyticum	2136.9955	0.1842	0.0589	3.1253	0.0018	0.0038
Bacteria	Bacillota	Amedibacterium intestinale	5589.2903	0.3356	0.1102	3.0462	0.0023	0.0048
Bacteria	Bacillota	Faecalibacillus intestinalis	5416.5991	0.7671	0.1778	4.3154	0	1e-4
Bacteria	Bacillota	Intestinibaculum porci	1757.8157	0.3628	0.0867	4.1834	0	1e-4
Bacteria	Bacillota	Tannockella kyphosi	2050.406	0.715	0.1548	4.6194	0	0
Bacteria	Bacillota	Turicibacter bilis	7950.9795	1.3477	0.248	5.4341	0	0
Bacteria	Bacillota	Turicibacter sp. TJ11	23607.6668	6.4149	0.3163	20.281	0	0
Bacteria	Bacillota	Parvimonas micra	3566.388	-0.3777	0.1127	-3.3517	8e-4	0.0019
Bacteria	Bacillota	Peptoniphilus sp. CBA3646	1187.0634	0.2618	0.0867	3.0188	0.0025	0.0052
Bacteria	Bacillota	Finegoldia magna	1243.6928	0.5139	0.1111	4.6236	0	0
Bacteria	Bacillota	Acidilutibacter cellobiosedens	1286.3081	0.2439	0.08	3.0485	0.0023	0.0047
Bacteria	Bacillota	Gottschalkia acidurici	814.8042	0.3475	0.1393	2.4946	0.0126	0.0216
Bacteria	Bacillota	Sedimentibacter sp. zth1	1061.8831	0.3809	0.1233	3.0883	0.002	0.0042
Bacteria	Actinomycetota	Bifidobacterium pullorum	1618922.8185	1.5957	0.5162	3.0914	0.002	0.0042
Bacteria	Actinomycetota	Bifidobacterium longum	30015.744	1.3035	0.3154	4.1333	0	1e-4
Bacteria	Actinomycetota	Bifidobacterium animalis	3473.1867	1.3033	0.3336	3.9068	1e-4	3e-4
Bacteria	Actinomycetota	Bifidobacterium scardovii	8815.1946	0.8263	0.1947	4.2439	0	1e-4
Bacteria	Actinomycetota	Bifidobacterium breve	9958.6319	0.9705	0.2598	3.7357	2e-4	6e-4
Bacteria	Actinomycetota	Bifidobacterium catenulatum	8836.9716	1.3758	0.3885	3.5417	4e-4	0.001
Bacteria	Actinomycetota	Bifidobacterium sp. ESL0790	2550.2954	0.4934	0.1837	2.6864	0.0072	0.013
Bacteria	Actinomycetota	Bifidobacterium sp. ESL0728	596.0514	0.7025	0.2074	3.3866	7e-4	0.0017
Bacteria	Actinomycetota	Bifidobacterium sp. ESL0732	627.7288	0.9606	0.1707	5.6277	0	0
Bacteria	Actinomycetota	Bifidobacterium sp. ESL0690	641.1074	0.3262	0.1428	2.285	0.0223	0.0362
Bacteria	Actinomycetota	Bifidobacterium sp. ESL0682	675.0594	1.1556	0.2532	4.5634	0	0
Bacteria	Actinomycetota	Bifidobacterium sp. ESL0764	560.9589	1.3092	0.2563	5.1088	0	0
Bacteria	Actinomycetota	Bifidobacterium adolescentis	5548.9063	1.1622	0.3465	3.3537	8e-4	0.0019
Bacteria	Actinomycetota	Bifidobacterium angulatum	3222.4136	1.1642	0.3376	3.4486	6e-4	0.0014
Bacteria	Actinomycetota	Bifidobacterium pseudocatenulatum	6606.3626	1.6448	0.4122	3.9908	1e-4	2e-4
Bacteria	Actinomycetota	Bifidobacterium lemurum	5390.8135	0.9965	0.2178	4.5763	0	0
Bacteria	Actinomycetota	Bifidobacterium eulemuris	4461.8241	1.0895	0.2304	4.7295	0	0
Bacteria	Actinomycetota	Bifidobacterium dentium	4309.5619	1.4098	0.34	4.146	0	1e-4
Bacteria	Actinomycetota	Bifidobacterium bifidum	1636.2237	1.1256	0.2797	4.025	1e-4	2e-4
Bacteria	Actinomycetota	Bifidobacterium choerinum	2947.5452	0.7631	0.1841	4.146	0	1e-4
Bacteria	Actinomycetota	Bifidobacterium subtile	3169.4999	0.8462	0.2542	3.3286	9e-4	0.002
Bacteria	Actinomycetota	Bifidobacterium actinocoloniiforme	2135.0406	0.2511	0.1163	2.1595	0.0308	0.0484
Bacteria	Actinomycetota	Bifidobacterium asteroides	2479.9187	0.5812	0.1008	5.7631	0	0
Bacteria	Actinomycetota	Bifidobacterium thermophilum	2736.2625	1.0962	0.3105	3.531	4e-4	0.0011
Bacteria	Actinomycetota	Bifidobacterium saguini	1820.7473	0.3912	0.1754	2.2306	0.0257	0.041
Bacteria	Actinomycetota	Bifidobacterium imperatoris	1149.2194	0.9647	0.272	3.5465	4e-4	0.001
Bacteria	Actinomycetota	Parascardovia denticolens	1811.5129	-0.1774	0.0598	-2.9649	0.003	0.006
Bacteria	Actinomycetota	Brachybacterium faecium	14536.21	2.2652	0.4983	4.5464	0	0
Bacteria	Actinomycetota	Microbacterium sp. No. 7	869.4791	-0.4799	0.1061	-4.522	0	0
Bacteria	Actinomycetota	Microbacterium sp. SSW1-36	714.8716	-0.4963	0.0945	-5.2509	0	0
Bacteria	Actinomycetota	Microbacterium terricola	788.7427	-0.5317	0.1036	-5.1334	0	0
Bacteria	Actinomycetota	Microbacterium aurum	757.9455	-0.5193	0.0985	-5.2747	0	0
Bacteria	Actinomycetota	Microbacterium resistens	682.2511	0.4641	0.1058	4.3861	0	1e-4
Bacteria	Actinomycetota	Agromyces soli	720.4727	-0.5247	0.0929	-5.6476	0	0
Bacteria	Actinomycetota	Curtobacterium flaccumfaciens	1921.8394	0.5469	0.1847	2.9605	0.0031	0.0061
Bacteria	Actinomycetota	Leucobacter allii	832.1778	-0.5515	0.0888	-6.2074	0	0
Bacteria	Actinomycetota	Leifsonia shinshuensis	946.1025	-0.4674	0.0964	-4.8481	0	0
Bacteria	Actinomycetota	Herbiconiux sp. L3-i23	930.9822	-0.4556	0.118	-3.8605	1e-4	4e-4
Bacteria	Actinomycetota	Frondihabitans sp. PAMC 28766	821.2098	-0.7474	0.1016	-7.3541	0	0
Bacteria	Actinomycetota	Microterricola viridarii	1097.7113	-0.2841	0.0644	-4.4106	0	0
Bacteria	Actinomycetota	Brevibacterium casei	809.3612	-0.2741	0.0938	-2.9215	0.0035	0.0068
Bacteria	Actinomycetota	Arthrobacter sp. NicSoilB8	637.4598	0.6536	0.2683	2.436	0.0149	0.025
Bacteria	Actinomycetota	Arthrobacter caoxuetaonis	1050.613	-0.2386	0.0757	-3.1516	0.0016	0.0035
Bacteria	Actinomycetota	Arthrobacter sulfonylureivorans	939.8677	-0.2438	0.0847	-2.8795	0.004	0.0076
Bacteria	Actinomycetota	Kocuria palustris	1169.1583	-0.5842	0.0955	-6.1158	0	0
Bacteria	Actinomycetota	Kocuria rosea	1080.2039	-0.586	0.0768	-7.6296	0	0
Bacteria	Actinomycetota	Kocuria flava	814.2676	0.6134	0.10780000000000001	5.6882	0	0
Bacteria	Actinomycetota	Pseudarthrobacter psychrotolerans	788.5621	-0.5946	0.0989	-6.0128	0	0
Bacteria	Actinomycetota	Rothia kristinae	1084.4946	-0.2652	0.0676	-3.9252	1e-4	3e-4
Bacteria	Actinomycetota	Sinomonas atrocyanea	798.7114	-0.2678	0.1224	-2.1887	0.0286	0.0453
Bacteria	Actinomycetota	Nesterenkonia sp. NBAIMH1	728.5721	-0.6013	0.1406	-4.2758	0	1e-4
Bacteria	Actinomycetota	Cellulomonas sp. Y8	834.9079	0.3834	0.0859	4.4607	0	0
Bacteria	Actinomycetota	Cellulomonas dongxiuzhuiae	1124.0704	-0.6988	0.1218	-5.7359	0	0
Bacteria	Actinomycetota	Phycicoccus endophyticus	1056.6534	-0.5422	0.1067	-5.0817	0	0
Bacteria	Actinomycetota	Ornithinimicrobium sp. HY006	1136.6436	-0.3771	0.0772	-4.8865	0	0
Bacteria	Actinomycetota	Ornithinimicrobium flavum	733.6204	0.581	0.1127	5.1551	0	0
Bacteria	Actinomycetota	Georgenia wutianyii	857.8967	-0.1685	0.0734	-2.2972	0.0216	0.0351
Bacteria	Actinomycetota	Georgenia sp. TF02-10	965.5406	0.251	0.0652	3.8506	1e-4	4e-4
Bacteria	Actinomycetota	Dermacoccus nishinomiyaensis	946.2657	-0.4619	0.1292	-3.5748	4e-4	9e-4
Bacteria	Actinomycetota	Ruania alkalisoli	688.4621	-0.395	0.1106	-3.5699	4e-4	0.001
Bacteria	Actinomycetota	Gephyromycinifex aptenodytis	1486.7753	-0.5399	0.0945	-5.7155	0	0
Bacteria	Actinomycetota	Kytococcus sedentarius	1018.7636	-0.3218	0.0756	-4.2597	0	1e-4
Bacteria	Actinomycetota	Streptomyces sp. MA3_2.13	1956.4959	-0.2501	0.0605	-4.1323	0	1e-4
Bacteria	Actinomycetota	Streptomyces sp. NHF165	1623.6893	-0.1419	0.0565	-2.5123	0.012	0.0206
Bacteria	Actinomycetota	Streptomyces sp. SN-593	1301.944	0.3688	0.0723	5.1015	0	0
Bacteria	Actinomycetota	Streptomyces sp. BHT-5-2	1496.9806	-0.5299	0.1065	-4.9745	0	0
Bacteria	Actinomycetota	Streptomyces sp. GQFP	1233.2997	-0.6598	0.1141	-5.781	0	0
Bacteria	Actinomycetota	Streptomyces sp. CdTB01	1215.3451	-0.2585	0.0647	-3.9984	1e-4	2e-4
Bacteria	Actinomycetota	Streptomyces sp. 891-h	1103.4367	-0.3874	0.0842	-4.6029	0	0
Bacteria	Actinomycetota	Streptomyces sp. W1SF4	1338.1732	-0.4174	0.073	-5.719	0	0
Bacteria	Actinomycetota	Streptomyces sp. DSM 40750	920.7618	-0.2608	0.0996	-2.6198	0.0088	0.0155
Bacteria	Actinomycetota	Streptomyces sp. SCUT-3	1139.8109	-0.5109	0.0846	-6.0398	0	0
Bacteria	Actinomycetota	Streptomyces sp. SM18	1072.8745	-0.2752	0.0543	-5.0665	0	0
Bacteria	Actinomycetota	Streptomyces sp. P3	965.1692	-0.4163	0.075	-5.5501	0	0
Bacteria	Actinomycetota	Streptomyces sp. FIT100	1077.0718	-0.2183	0.0909	-2.4026	0.0163	0.0272
Bacteria	Actinomycetota	Streptomyces sp. RerS4	871.9795	-0.194	0.0771	-2.5178	0.0118	0.0203
Bacteria	Actinomycetota	Streptomyces sp. RTd22	785.725	-0.2167	0.0826	-2.6226	0.0087	0.0155
Bacteria	Actinomycetota	Streptomyces sp. So13.3	947.9597	0.2097	0.0745	2.8168	0.0049	0.0091
Bacteria	Actinomycetota	Streptomyces sp. LX-29	784.1881	-0.1658	0.0712	-2.3294	0.0198	0.0325
Bacteria	Actinomycetota	Streptomyces sp. NBC_00162	728.3359	0.4658	0.1045	4.4582	0	0
Bacteria	Actinomycetota	Streptomyces sp. MST-110588	925.8435	0.1979	0.0555	3.5625	4e-4	0.001
Bacteria	Actinomycetota	Streptomyces sp. QHH-9511	737.6294	-0.3085	0.0561	-5.5007	0	0
Bacteria	Actinomycetota	Streptomyces sp. A2-16	784.0172	-0.2819	0.0904	-3.12	0.0018	0.0039
Bacteria	Actinomycetota	Streptomyces sp. S4.7	684.825	-0.6948	0.1355	-5.1289	0	0
Bacteria	Actinomycetota	Streptomyces sp. GS7	792.2375	-0.339	0.0779	-4.3529	0	1e-4
Bacteria	Actinomycetota	Streptomyces sp. LRE541	865.0198	0.188	0.0593	3.1718	0.0015	0.0034
Bacteria	Actinomycetota	Streptomyces sp. WZ-12	818.436	0.2398	0.0603	3.9753	1e-4	2e-4
Bacteria	Actinomycetota	Streptomyces sp. Rer75	800.603	-0.2744	0.0882	-3.1098	0.0019	0.004
Bacteria	Actinomycetota	Streptomyces sp. CB09001	669.9011	-0.4994	0.1077	-4.6354	0	0
Bacteria	Actinomycetota	Streptomyces sp. CA-210063	711.9785	-0.3356	0.0882	-3.8071	1e-4	4e-4
Bacteria	Actinomycetota	Streptomyces venezuelae	5818.1854	-0.1689	0.0634	-2.6637	0.0077	0.0139
Bacteria	Actinomycetota	Streptomyces aurantiacus	2579.6803	-0.4997	0.0883	-5.6577	0	0
Bacteria	Actinomycetota	Streptomyces phaeoluteigriseus	759.0842	-0.4888	0.0818	-5.9741	0	0
Bacteria	Actinomycetota	Streptomyces hygroscopicus	1579.6647	-0.3255	0.0759	-4.2872	0	1e-4
Bacteria	Actinomycetota	Streptomyces griseus	975.3873	0.1889	0.0652	2.8951	0.0038	0.0073
Bacteria	Actinomycetota	Streptomyces anulatus	802.6173	-0.2876	0.0883	-3.2585	0.0011	0.0025
Bacteria	Actinomycetota	Streptomyces tsukubensis	2233.2415	-0.3065	0.061	-5.0244	0	0
Bacteria	Actinomycetota	Streptomyces marincola	1925.3434	-0.4776	0.1003	-4.7613	0	0
Bacteria	Actinomycetota	Streptomyces rimosus	1514.8077	-0.5029	0.0988	-5.0899	0	0
Bacteria	Actinomycetota	Streptomyces paludis	1512.0479	-0.3374	0.0725	-4.654	0	0
Bacteria	Actinomycetota	Streptomyces asoensis	1502.5517	-0.2526	0.0852	-2.9658	0.003	0.006
Bacteria	Actinomycetota	Streptomyces liangshanensis	1428.9598	-0.3467	0.0858	-4.0401	1e-4	2e-4
Bacteria	Actinomycetota	Streptomyces noursei	1658.1871	-0.1475	0.0548	-2.6916	0.0071	0.0128
Bacteria	Actinomycetota	Streptomyces lydicus	1427.056	-0.2282	0.0614	-3.7182	2e-4	6e-4
Bacteria	Actinomycetota	Streptomyces actuosus	1378.4755	-0.6752	0.1073	-6.2959	0	0
Bacteria	Actinomycetota	Streptomyces peucetius	1006.1988	-0.2729	0.0564	-4.8354	0	0
Bacteria	Actinomycetota	Streptomyces olivoreticuli	1519.9656	-0.262	0.0689	-3.7995	1e-4	4e-4
Bacteria	Actinomycetota	Streptomyces niveus	1618.2443	-0.1305	0.0567	-2.2994	0.0215	0.035
Bacteria	Actinomycetota	Streptomyces clavuligerus	1387.5586	-0.3497	0.0792	-4.4128	0	0
Bacteria	Actinomycetota	Streptomyces nigra	901.0599	-0.7302	0.1224	-5.9669	0	0
Bacteria	Actinomycetota	Streptomyces gardneri	1189.0364	-0.2565	0.0949	-2.7032	0.0069	0.0125
Bacteria	Actinomycetota	Streptomyces hundungensis	1021.9505	-0.4998	0.1009	-4.9551	0	0
Bacteria	Actinomycetota	Streptomyces fodineus	1092.768	-0.5737	0.105	-5.4643	0	0
Bacteria	Actinomycetota	Streptomyces albus	1250.9133	-0.1264	0.0525	-2.4055	0.0161	0.027
Bacteria	Actinomycetota	Streptomyces aureoverticillatus	1260.9077	-0.4169	0.1053	-3.9603	1e-4	3e-4
Bacteria	Actinomycetota	Streptomyces luteoverticillatus	907.6217	-0.429	0.0866	-4.9539	0	0
Bacteria	Actinomycetota	Streptomyces lavendulae	1107.4901	-0.5523	0.1061	-5.2066	0	0
Bacteria	Actinomycetota	Streptomyces aquilus	966.4185	-0.4	0.0606	-6.5987	0	0
Bacteria	Actinomycetota	Streptomyces rutgersensis	955.6708	-0.3754	0.0836	-4.4927	0	0
Bacteria	Actinomycetota	Streptomyces exfoliatus	1141.2278	-0.7039	0.1294	-5.4384	0	0
Bacteria	Actinomycetota	Streptomyces alboflavus	840.3782	-0.1491	0.0582	-2.5598	0.0105	0.0183
Bacteria	Actinomycetota	Streptomyces gilvosporeus	895.5944	-0.445	0.0934	-4.7642	0	0
Bacteria	Actinomycetota	Streptomyces chartreusis	1016.5492	0.194	0.0535	3.6233	3e-4	8e-4
Bacteria	Actinomycetota	Streptomyces buecherae	797.4212	0.4101	0.0735	5.5827	0	0
Bacteria	Actinomycetota	Streptomyces hawaiiensis	828.271	-0.4005	0.0862	-4.6439	0	0
Bacteria	Actinomycetota	Streptomyces phaeolivaceus	1013.9431	-0.2424	0.0735	-3.2975	0.001	0.0023
Bacteria	Actinomycetota	Streptomyces griseorubiginosus	1111.039	0.4042	0.0645	6.2685	0	0
Bacteria	Actinomycetota	Streptomyces griseochromogenes	863.7681	0.4311	0.1604	2.6879	0.0072	0.0129
Bacteria	Actinomycetota	Streptomyces yangpuensis	753.346	-0.5797	0.1157	-5.0084	0	0
Bacteria	Actinomycetota	Streptomyces nigrescens	751.7107	-0.5226	0.1168	-4.4732	0	0
Bacteria	Actinomycetota	Streptomyces tendae	731.5596	-0.5084	0.1337	-3.8016	1e-4	4e-4
Bacteria	Actinomycetota	Streptomyces cyaneogriseus	667.2404	-0.6015	0.1035	-5.8085	0	0
Bacteria	Actinomycetota	Streptomyces tubbatahanensis	804.9873	0.208	0.0483	4.3018	0	1e-4
Bacteria	Actinomycetota	Streptomyces pratensis	688.5967	0.3254	0.0843	3.8593	1e-4	4e-4
Bacteria	Actinomycetota	Kitasatospora sp. NA04385	1788.9903	-0.4555	0.1175	-3.8761	1e-4	3e-4
Bacteria	Actinomycetota	Kitasatospora sp. MMS16-BH015	1884.207	-0.388	0.0789	-4.9149	0	0
Bacteria	Actinomycetota	Kitasatospora setae	1274.5531	-0.4944	0.088	-5.6157	0	0
Bacteria	Actinomycetota	Streptacidiphilus sp. PB12-B1b	910.7502	0.195	0.0621	3.1422	0.0017	0.0036
Bacteria	Actinomycetota	Streptantibioticus cattleyicolor	1231.0759	-0.2751	0.0616	-4.4644	0	0
Bacteria	Actinomycetota	Corynebacterium stationis	12542.7104	1.8888	0.4961	3.8073	1e-4	4e-4
Bacteria	Actinomycetota	Corynebacterium uterequi	905.0454	-0.6286	0.1143	-5.5015	0	0
Bacteria	Actinomycetota	Corynebacterium uberis	1068.7375	-0.567	0.0894	-6.34	0	0
Bacteria	Actinomycetota	Corynebacterium sphenisci	1166.323	-0.3985	0.0629	-6.3367000000000004	0	0
Bacteria	Actinomycetota	Corynebacterium vitaeruminis	1025.942	0.5151	0.1122	4.5897	0	0
Bacteria	Actinomycetota	Corynebacterium falsenii	913.6035	0.1385	0.0609	2.2754	0.0229	0.037
Bacteria	Actinomycetota	Corynebacterium efficiens	753.7497	-0.445	0.09	-4.9421	0	0
Bacteria	Actinomycetota	Corynebacterium xerosis	748.9686	0.6837	0.1355	5.0476	0	0
Bacteria	Actinomycetota	Corynebacterium glutamicum	478.4651	2.2546	0.333	6.7698	0	0
Bacteria	Actinomycetota	Corynebacterium variabile	723.5937	1.3764	0.2383	5.7759	0	0
Bacteria	Actinomycetota	Mycolicibacterium phlei	1050.0277	-0.472	0.0953	-4.9536	0	0
Bacteria	Actinomycetota	Mycolicibacterium brumae	786.6736	-0.1806	0.08	-2.2569	0.024	0.0386
Bacteria	Actinomycetota	Mycolicibacterium hassiacum	811.1037	-0.4401	0.106	-4.1535	0	1e-4
Bacteria	Actinomycetota	Mycolicibacterium mageritense	715.3072	-0.3965	0.1144	-3.4663	5e-4	0.0013
Bacteria	Actinomycetota	Mycolicibacterium poriferae	756.5005	0.4498	0.0855	5.2613	0	0
Bacteria	Actinomycetota	Mycobacterium sp. YC-RL4	761.344	-0.5307	0.0949	-5.5907	0	0
Bacteria	Actinomycetota	Mycobacterium sp. IDR2000157661	799.7448	-0.5795	0.1077	-5.3796	0	0
Bacteria	Actinomycetota	Mycobacterium avium	755.8759	0.3932	0.0822	4.7839	0	0
Bacteria	Actinomycetota	Mycobacterium grossiae	734.3362	-0.4364	0.0952	-4.5816	0	0
Bacteria	Actinomycetota	Nocardia asteroides	3625.9626	-0.2546	0.07	-3.635	3e-4	8e-4
Bacteria	Actinomycetota	Nocardia yunnanensis	1259.3348	-0.315	0.0856	-3.682	2e-4	7e-4
Bacteria	Actinomycetota	Nocardia otitidiscaviarum	1375.6534	-0.3557	0.0822	-4.3275	0	1e-4
Bacteria	Actinomycetota	Nocardia nova	932.9626	-0.5197	0.1027	-5.0614	0	0
Bacteria	Actinomycetota	Rhodococcus sp. MTM3W5.2	719.8263	-0.4141	0.0877	-4.7219	0	0
Bacteria	Actinomycetota	Gordonia polyisoprenivorans	987.4121	-0.2647	0.1106	-2.3938	0.0167	0.0277
Bacteria	Actinomycetota	Dietzia timorensis	526.7872	1.1317	0.3019	3.7481	2e-4	5e-4
Bacteria	Actinomycetota	Tsukamurella pulmonis	870.4305	-0.3569	0.0851	-4.195	0	1e-4
Bacteria	Actinomycetota	Nocardioides sp. JQ2195	852.3335	-0.4114	0.0908	-4.5328	0	0
Bacteria	Actinomycetota	Nocardioides sp. Kera G14	735.6874	-0.2811	0.0781	-3.601	3e-4	9e-4
Bacteria	Actinomycetota	Nocardioides sp. S-1144	928.0439	-0.3281	0.0672	-4.8825	0	0
Bacteria	Actinomycetota	Nocardioides sp. zg-1228	781.9391	-0.2821	0.0946	-2.9839	0.0028	0.0057
Bacteria	Actinomycetota	Nocardioides ochotonae	871.2467	-0.464	0.1172	-3.9581	1e-4	3e-4
Bacteria	Actinomycetota	Nocardioides dokdonensis	1053.1119	-0.6904	0.0909	-7.5912	0	0
Bacteria	Actinomycetota	Nocardioides daphniae	826.1767	-0.5223	0.0985	-5.3028	0	0
Bacteria	Actinomycetota	Nocardioides coralli	977.582	-0.3977	0.1168	-3.4043	7e-4	0.0016
Bacteria	Actinomycetota	Nocardioides panacis	964.2645	-0.2589	0.0701	-3.692	2e-4	6e-4
Bacteria	Actinomycetota	Nocardioides okcheonensis	998.8051	-0.3785	0.0927	-4.081	0	2e-4
Bacteria	Actinomycetota	Nocardioides marinisabuli	950.6053	-0.2655	0.0876	-3.0302	0.0024	0.005
Bacteria	Actinomycetota	Nocardioides pantholopis	1062.3364	-0.2377	0.0822	-2.8923	0.0038	0.0073
Bacteria	Actinomycetota	Nocardioides mesophilus	914.6717	-0.2847	0.0844	-3.3749	7e-4	0.0018
Bacteria	Actinomycetota	Nocardioides faecalis	749.7818	-0.1866	0.072	-2.5939	0.0095	0.0167
Bacteria	Actinomycetota	Nocardioides campestrisoli	791.7807	-0.324	0.0874	-3.7092	2e-4	6e-4
Bacteria	Actinomycetota	Friedmanniella luteola	1313.9041	-0.1826	0.066	-2.7656	0.0057	0.0105
Bacteria	Actinomycetota	Pimelobacter simplex	1224.3881	0.172	0.0481	3.5752	4e-4	9e-4
Bacteria	Actinomycetota	Marmoricola scoriae	984.984	-0.34	0.0583	-5.8301	0	0
Bacteria	Actinomycetota	Tessaracoccus aquimaris	968.9366	-0.4504	0.0822	-5.4763	0	0
Bacteria	Actinomycetota	Acidipropionibacterium acidipropionici	1723.7268	-0.2664	0.072	-3.702	2e-4	6e-4
Bacteria	Actinomycetota	Acidipropionibacterium virtanenii	1430.184	-0.685	0.1284	-5.3346	0	0
Bacteria	Actinomycetota	Propionibacterium australiense	1085.569	-0.3806	0.0629	-6.0552	0	0
Bacteria	Actinomycetota	Propionibacterium freudenreichii	1355.8826	0.3008	0.0757	3.974	1e-4	2e-4
Bacteria	Actinomycetota	Microlunatus sagamiharensis	950.2092	-0.5246	0.1052	-4.9849	0	0
Bacteria	Actinomycetota	Propioniciclava coleopterorum	1187.2801	-0.2073	0.062	-3.344	8e-4	0.002
Bacteria	Actinomycetota	Arachnia propionica	917.3465	0.2342	0.0744	3.1487	0.0016	0.0036
Bacteria	Actinomycetota	Auraticoccus monumenti	926.3521	0.195	0.0659	2.957	0.0031	0.0061
Bacteria	Actinomycetota	Raineyella fluvialis	877.5403	-0.3055	0.0722	-4.2314	0	1e-4
Bacteria	Actinomycetota	Kribbella flavida	1594.5629	-0.5527	0.0916	-6.0328	0	0
Bacteria	Actinomycetota	Kribbella qitaiheensis	752.7381	-0.2639	0.0777	-3.3975	7e-4	0.0017
Bacteria	Actinomycetota	Actinopolymorpha singaporensis	804.868	0.104	0.0442	2.3502	0.0188	0.0309
Bacteria	Actinomycetota	Micromonospora sp. HUAS 3	1683.6619	-0.3689	0.0906	-4.0703	0	2e-4
Bacteria	Actinomycetota	Micromonospora sp. WMMD812	963.4233	-0.6546	0.1152	-5.6836	0	0
Bacteria	Actinomycetota	Micromonospora sp. WMMD1076	975.9417	-0.8821	0.1507	-5.8553	0	0
Bacteria	Actinomycetota	Micromonospora sp. HM134	1115.0261	-0.3184	0.0904	-3.5222	4e-4	0.0011
Bacteria	Actinomycetota	Micromonospora Verrucosispora sp. NA02020	778.3234	-0.1695	0.0788	-2.1518	0.0314	0.0491
Bacteria	Actinomycetota	Micromonospora maris	1550.7285	-0.6407	0.1404	-4.5636	0	0
Bacteria	Actinomycetota	Micromonospora echinospora	1009.4682	-0.5513	0.0983	-5.6094	0	0
Bacteria	Actinomycetota	Micromonospora echinofusca	907.3099	-0.3959	0.0935	-4.2363	0	1e-4
Bacteria	Actinomycetota	Micromonospora narathiwatensis	849.0349	-0.4625	0.0912	-5.0712	0	0
Bacteria	Actinomycetota	Micromonospora siamensis	900.0262	-0.1688	0.0692	-2.4407	0.0147	0.0247
Bacteria	Actinomycetota	Micromonospora craniellae	774.7114	-0.338	0.0876	-3.8587	1e-4	4e-4
Bacteria	Actinomycetota	Micromonospora terminaliae	737.1303	0.5373	0.1024	5.245	0	0
Bacteria	Actinomycetota	Micromonospora coriariae	679.5504	0.6133	0.0854	7.1844	0	0
Bacteria	Actinomycetota	Actinoplanes sp. N902-109	2123.2945	-0.4124	0.0869	-4.746	0	0
Bacteria	Actinomycetota	Actinoplanes sp. L3-i22	1431.0216	0.2572	0.0538	4.7818	0	0
Bacteria	Actinomycetota	Actinoplanes missouriensis	1401.7706	-0.4803	0.0752	-6.3841	0	0
Bacteria	Actinomycetota	Actinoplanes teichomyceticus	1137.4887	0.2986	0.0633	4.7173	0	0
Bacteria	Actinomycetota	Actinoplanes friuliensis	1155.4429	0.2627	0.0557	4.7185	0	0
Bacteria	Actinomycetota	Dactylosporangium roseum	1011.0404	-0.2152	0.0898	-2.3946	0.0166	0.0277
Bacteria	Actinomycetota	Dactylosporangium fulvum	1008.2403	-0.2275	0.0805	-2.8239	0.0047	0.0089
Bacteria	Actinomycetota	Phytohabitans flavus	1619.3784	-0.4951	0.0888	-5.5739	0	0
Bacteria	Actinomycetota	Solwaraspora sp. WMMD937	1100.5382	-0.5029	0.1134	-4.4362	0	0
Bacteria	Actinomycetota	Plantactinospora sp. KBS50	1073.749	-0.2047	0.0686	-2.9827	0.0029	0.0057
Bacteria	Actinomycetota	Actinocatenispora thailandica	800.0326	-0.1712	0.0713	-2.4009	0.0164	0.0273
Bacteria	Actinomycetota	Natronosporangium hydrolyticum	805.0802	0.3585	0.0883	4.062	0	2e-4
Bacteria	Actinomycetota	Amycolatopsis sp. FDAARGOS 1241	1597.5143	-0.2025	0.0742	-2.7282	0.0064	0.0117
Bacteria	Actinomycetota	Amycolatopsis sp. YIM 10	1508.3716	0.1376	0.0505	2.7247	0.0064	0.0118
Bacteria	Actinomycetota	Amycolatopsis sp. Hca4	1294.549	0.14	0.0616	2.2731	0.023	0.0372
Bacteria	Actinomycetota	Amycolatopsis sp. WQ 127309	1468.5448	-0.2052	0.0689	-2.9769	0.0029	0.0058
Bacteria	Actinomycetota	Amycolatopsis sp. CA-230715	1073.3801	-0.3056	0.0816	-3.7442	2e-4	5e-4
Bacteria	Actinomycetota	Amycolatopsis sp. AA4	907.9564	-0.5065	0.0977	-5.1861	0	0
Bacteria	Actinomycetota	Amycolatopsis mediterranei	1199.5803	-0.2294	0.0605	-3.7946	1e-4	5e-4
Bacteria	Actinomycetota	Amycolatopsis aidingensis	873.9378	0.3223	0.0765	4.2153	0	1e-4
Bacteria	Actinomycetota	Amycolatopsis albispora	1046.1701	0.3114	0.0748	4.1625	0	1e-4
Bacteria	Actinomycetota	Amycolatopsis pretoriensis	867.4505	0.2283	0.0664	3.4395	6e-4	0.0015
Bacteria	Actinomycetota	Pseudonocardia sp. AL041005-10	1233.3408	-0.7145	0.0982	-7.2728	0	0
Bacteria	Actinomycetota	Pseudonocardia broussonetiae	1197.469	-0.2137	0.0614	-3.4775	5e-4	0.0013
Bacteria	Actinomycetota	Pseudonocardia autotrophica	991.4538	0.4273	0.078	5.4809	0	0
Bacteria	Actinomycetota	Saccharopolyspora erythraea	2047.3898	-0.1902	0.0447	-4.256	0	1e-4
Bacteria	Actinomycetota	Saccharopolyspora gregorii	1333.3939	-0.3801	0.0777	-4.893	0	0
Bacteria	Actinomycetota	Saccharopolyspora spinosa	728.2734	-0.7319	0.0977	-7.4923	0	0
Bacteria	Actinomycetota	Saccharopolyspora gloriosae	793.9549	-0.2014	0.0688	-2.9273	0.0034	0.0067
Bacteria	Actinomycetota	Saccharothrix sp. 6-C	1005.9243	0.1887	0.0648	2.913	0.0036	0.007
Bacteria	Actinomycetota	Kutzneria sp. CA-103260	1564.7191	0.3453	0.0546	6.3192	0	0
Bacteria	Actinomycetota	Kutzneria albida	1117.5912	0.2211	0.0701	3.1546	0.0016	0.0035
Bacteria	Actinomycetota	Crossiella sp. CA-258035	2197.9085	-0.2377	0.057	-4.174	0	1e-4
Bacteria	Actinomycetota	Actinokineospora sp. UTMC 2448	1416.5482	-0.5724	0.089	-6.4289	0	0
Bacteria	Actinomycetota	Actinoalloteichus hoggarensis	726.5595	-0.1806	0.0583	-3.1005	0.0019	0.0041
Bacteria	Actinomycetota	Alloactinosynnema sp. L-07	801.6805	0.3859	0.0835	4.6205	0	0
Bacteria	Actinomycetota	Nonomuraea sp. ATCC 55076	2346.1364	-0.3257	0.0613	-5.3106	0	0
Bacteria	Actinomycetota	Nonomuraea gerenzanensis	2543.9303	-0.4416	0.0804	-5.495	0	0
Bacteria	Actinomycetota	Nonomuraea phyllanthi	1865.482	-0.3835	0.0805	-4.7629	0	0
Bacteria	Actinomycetota	Nonomuraea coxensis	1688.5002	-0.1465	0.0506	-2.8949	0.0038	0.0073
Bacteria	Actinomycetota	Streptosporangium roseum	1209.9833	0.2913	0.0704	4.1354	0	1e-4
Bacteria	Actinomycetota	Thermobispora bispora	1010.79	-0.1795	0.0603	-2.976	0.0029	0.0058
Bacteria	Actinomycetota	Actinomadura sp. WMMA1423	1634.9669	-0.4457	0.0967	-4.6099	0	0
Bacteria	Actinomycetota	Actinomadura sp. WMMB 499	1184.1102	0.2698	0.0758	3.5593	4e-4	0.001
Bacteria	Actinomycetota	Actinomadura graeca	1776.0425	-0.4583	0.0728	-6.3001	0	0
Bacteria	Actinomycetota	Actinomadura verrucosospora	1044.6265	0.2468	0.0783	3.1503	0.0016	0.0036
Bacteria	Actinomycetota	Thermomonospora amylolytica	1693.0162	-0.2227	0.0532	-4.1895	0	1e-4
Bacteria	Actinomycetota	Thermomonospora curvata	1854.7265	-0.2263	0.0704	-3.2157	0.0013	0.0029
Bacteria	Actinomycetota	Streptomonospora litoralis	1051.0538	-0.2259	0.086	-2.6266	0.0086	0.0153
Bacteria	Actinomycetota	Actinomyces sp. 432	1505.3808	-0.27	0.0743	-3.6339	3e-4	8e-4
Bacteria	Actinomycetota	Actinomyces sp. Chiba101	1000.0338	-0.7136	0.1751	-4.0763	0	2e-4
Bacteria	Actinomycetota	Actinomyces sp. Z16	988.6566	0.3041	0.1306	2.3283	0.0199	0.0326
Bacteria	Actinomycetota	Actinomyces sp. MAS-1	800.8232	0.3773	0.0685	5.5105	0	0
Bacteria	Actinomycetota	Actinomyces sp. oral taxon 414	892.646	0.2047	0.0805	2.5449	0.0109	0.019
Bacteria	Actinomycetota	Actinomyces qiguomingii	1185.596	0.235	0.0769	3.056	0.0022	0.0046
Bacteria	Actinomycetota	Actinomyces slackii	791.8521	-0.1505	0.061	-2.4686	0.0136	0.023
Bacteria	Actinomycetota	Protofrankia Candidatus Protofrankia datiscae	753.8619	-0.3802	0.0756	-5.0276	0	0
Bacteria	Actinomycetota	Jiangella alkaliphila	1382.2703	-0.2604	0.0852	-3.0568	0.0022	0.0046
Bacteria	Actinomycetota	Jiangella sp. DSM 45060	1229.4754	0.1936	0.0857	2.2582	0.0239	0.0385
Bacteria	Actinomycetota	Nakamurella multipartita	1082.3843	0.2827	0.0747	3.7865	2e-4	5e-4
Bacteria	Actinomycetota	Kineococcus radiotolerans	1101.4225	0.2459	0.0708	3.4724	5e-4	0.0013
Bacteria	Actinomycetota	Olsenella timonensis	27434.5403	1.9794	0.3792	5.2196	0	0
Bacteria	Actinomycetota	Olsenella sp. oral taxon 807	3745.4928	0.733	0.1904	3.8503	1e-4	4e-4
Bacteria	Actinomycetota	Parolsenella massiliensis	8241.5718	0.9349	0.2744	3.4073	7e-4	0.0016
Bacteria	Actinomycetota	Parolsenella catena	6110.1561	1.2978	0.3554	3.6515	3e-4	7e-4
Bacteria	Actinomycetota	Parafannyhessea umbonata	7705.7474	0.6146	0.2187	2.8097	0.005	0.0093
Bacteria	Actinomycetota	Leptogranulimonas caecicola	4881.2695	0.4387	0.154	2.8491	0.0044	0.0083
Bacteria	Actinomycetota	Atopobium sp. oral taxon 416	3045.7517	0.3087	0.1146	2.6931	0.0071	0.0128
Bacteria	Actinomycetota	Collinsella aerofaciens	27740.6406	1.8603	0.3622	5.1354	0	0
Bacteria	Actinomycetota	Collinsella stercoris	21030.6345	1.9591	0.38	5.1563	0	0
Bacteria	Actinomycetota	Collinsella sp. zg1085	648.6325	1.1408	0.2791	4.0869	0	2e-4
Bacteria	Actinomycetota	Coriobacterium glomerans	4118.7562	1.7987	0.3386	5.3121	0	0
Bacteria	Actinomycetota	Eggerthella lenta	23639.8523	0.514	0.1267	4.0574	0	2e-4
Bacteria	Actinomycetota	Adlercreutzia hattorii	2967.2946	0.3331	0.1146	2.9059	0.0037	0.0071
Bacteria	Actinomycetota	Adlercreutzia equolifaciens	6091.078	0.38	0.114	3.3334	9e-4	0.002
Bacteria	Actinomycetota	Slackia heliotrinireducens	6980.438	0.27	0.0933	2.8942	0.0038	0.0073
Bacteria	Actinomycetota	Berryella intestinalis	3805.1701	0.5376	0.1318	4.0779	0	2e-4
Bacteria	Actinomycetota	Berryella wangjianweii	3790.1671	0.419	0.1039	4.0332	1e-4	2e-4
Bacteria	Actinomycetota	Xiamenia xianingshaonis	5071.1269	0.2262	0.0855	2.6446	0.0082	0.0146
Bacteria	Actinomycetota	Raoultibacter timonensis	5260.3938	0.3567	0.0985	3.6212	3e-4	8e-4
Bacteria	Actinomycetota	Denitrobacterium detoxificans	2930.502	0.7871	0.1654	4.7588	0	0
Bacteria	Actinomycetota	Aquihabitans sp. Kera 3	1458.9008	-0.5455	0.0952	-5.73	0	0
Bacteria	Actinomycetota	Aquihabitans sp. G128	1221.4069	0.2585	0.0536	4.8232	0	0
Bacteria	Actinomycetota	Iamia majanohamensis	1973.6447	-0.3832	0.0916	-4.1838	0	1e-4
Bacteria	Actinomycetota	Iamia sp. SCSIO 61187	1216.3905	-0.2672	0.0549	-4.8686	0	0
Bacteria	Actinomycetota	Miltoncostaea marina	1033.4121	0.1731	0.0781	2.2163	0.0267	0.0424
Bacteria	Actinomycetota	Rubrobacter tropicus	911.6965	-0.2785	0.0476	-5.8545	0	0
Bacteria	Actinomycetota	Euzebya pacifica	1122.022	-0.1453	0.0581	-2.4997	0.0124	0.0213
Bacteria	Actinomycetota	Egibacter rhizosphaerae	831.9682	-0.3639	0.0715	-5.0887	0	0
Bacteria	Cyanobacteriota	Prochlorococcus marinus	1066.5271	0.5081	0.1221	4.1613	0	1e-4
Bacteria	Cyanobacteriota	Geitlerinema sp. PCC 7407	1123.3131	-0.4432	0.0854	-5.1888	0	0
Bacteria	Deinococcota	Deinococcus sp. KNUC1210	1000.1203	-0.2556	0.0623	-4.1056	0	1e-4
Bacteria	Deinococcota	Deinococcus proteolyticus	1908.343	-0.5811	0.1027	-5.6602	0	0
Bacteria	Deinococcota	Deinococcus actinosclerus	971.8243	0.1866	0.0698	2.6734	0.0075	0.0135
Bacteria	Deinococcota	Deinococcus metallilatus	858.8228	0.178	0.0752	2.3655	0.018	0.0298
Bacteria	Deinococcota	Deinococcus geothermalis	774.3573	0.9104	0.1226	7.4245	0	0
Bacteria	Deinococcota	Thermus aquaticus	1009.5844	-0.5292	0.0798	-6.6354	0	0
Bacteria	Deinococcota	Thermus brockianus	885.3602	-0.4432	0.0923	-4.8023	0	0
Bacteria	Chloroflexota	Dehalococcoides mccartyi	1882.2164	0.2047	0.0694	2.9506	0.0032	0.0063
Bacteria	Thermomicrobiota	Sphaerobacter thermophilus	1245.3303	-0.2473	0.063	-3.9261	1e-4	3e-4
Bacteria	Bacteroidota	Bacteroides sp. CACC 737	2722.5262	1.7246	0.6802	2.5354	0.0112	0.0195
Bacteria	Bacteroidota	Bacteroides salyersiae	6771.0674	-0.7902	0.3186	-2.4801	0.0131	0.0223
Bacteria	Bacteroidota	Bacteroides faecis	10736.9294	-1.8217	0.575	-3.1684	0.0015	0.0034
Bacteria	Bacteroidota	Bacteroides ovatus	23116.8248	-1.4555	0.5689	-2.5583	0.0105	0.0183
Bacteria	Bacteroidota	Parabacteroides johnsonii	4589.3374	1.311	0.6084	2.1548	0.0312	0.0488
Bacteria	Bacteroidota	Parabacteroides merdae	6135.7811	1.2967	0.5435	2.386	0.017	0.0283
Bacteria	Bacteroidota	Parabacteroides faecis	2133.4277	-1.2352	0.3493	-3.5363	4e-4	0.0011
Bacteria	Bacteroidota	Prevotella multiformis	734.3759	0.3556	0.1588	2.2398	0.0251	0.0403
Bacteria	Bacteroidota	Prevotella bryantii	639.0269	-0.8296	0.3809	-2.1778	0.0294	0.0464
Bacteria	Bacteroidota	Prevotella denticola	849.354	0.6234	0.2299	2.7121	0.0067	0.0122
Bacteria	Bacteroidota	Alistipes finegoldii	157894.7047	-3.0495	0.581	-5.2483	0	0
Bacteria	Bacteroidota	Alistipes senegalensis	51556.3491	-1.7417	0.4293	-4.0566	0	2e-4
Bacteria	Bacteroidota	Alistipes shahii	49184.8889	-1.7566	0.4712	-3.7281	2e-4	6e-4
Bacteria	Bacteroidota	Barnesiella viscericola	12490.4255	2.2632	0.5373	4.2117000000000004	0	1e-4
Bacteria	Bacteroidota	Butyricimonas faecalis	3354.1515	-1.2063	0.4857	-2.4837	0.013	0.0222
Bacteria	Bacteroidota	Butyricimonas virosa	24654.0066	-2.0094	0.8038	-2.4999	0.0124	0.0213
Bacteria	Bacteroidota	Blattabacterium cuenoti	1412.8166	0.3949	0.1275	3.0987	0.0019	0.0041
Bacteria	Bacteroidota	Hymenobacter sp. PAMC 26628	989.1804	-0.5244	0.0999	-5.2507	0	0
Bacteria	Bacteroidota	Hymenobacter sp. YIM 151500-1	932.5284	-0.7127	0.1056	-6.7467	0	0
Bacteria	Bacteroidota	Hymenobacter sp. 5317J-9	1152.2948	-0.3221	0.0951	-3.3877	7e-4	0.0017
Bacteria	Bacteroidota	Hymenobacter sp. BRD128	771.9515	-0.6576	0.0999	-6.5847	0	0
Bacteria	Bacteroidota	Mucilaginibacter celer	487.5204	1.3507	0.2644	5.1097	0	0
Bacteria	Rhodothermota	Rhodothermus marinus	1247.9564	-0.201	0.0595	-3.38	7e-4	0.0018
Bacteria	Rhodothermota	Rhodocaloribacter litoris	928.2985	0.33	0.0566	5.8284	0	0
Bacteria	Rhodothermota	Salinibacter ruber	814.7169	0.2046	0.0606	3.3768	7e-4	0.0018
Bacteria	Pseudomonadota	Rhizobium leguminosarum	2582.2584	0.205	0.0459	4.464	0	0
Bacteria	Pseudomonadota	Neorhizobium galegae	831.2132	0.4995	0.0729	6.85	0	0
Bacteria	Pseudomonadota	Sinorhizobium fredii	1047.5296	0.3438	0.0732	4.6936	0	0
Bacteria	Pseudomonadota	Ensifer adhaerens	1343.9794	0.112	0.0517	2.1678	0.0302	0.0475
Bacteria	Pseudomonadota	Bradyrhizobium sp. CCBAU 51753	997.5067	-0.6374	0.1263	-5.0486	0	0
Bacteria	Pseudomonadota	Bradyrhizobium sp. CCBAU 051011	793.9042	-0.4224	0.0998	-4.2309	0	1e-4
Bacteria	Pseudomonadota	Bradyrhizobium sp. 200	678.6237	-0.5305	0.108	-4.9134	0	0
Bacteria	Pseudomonadota	Bradyrhizobium diazoefficiens	1694.1017	-0.4383	0.0555	-7.893	0	0
Bacteria	Pseudomonadota	Bradyrhizobium sediminis	852.1431	-0.142	0.0563	-2.523	0.0116	0.0201
Bacteria	Pseudomonadota	Bradyrhizobium genosp. B	704.671	-0.5396	0.1164	-4.6343	0	0
Bacteria	Pseudomonadota	Aquibium microcysteis	997.4365	-0.4389	0.0881	-4.9842	0	0
Bacteria	Pseudomonadota	Methylobacterium sp. WL1	1255.9947	-0.4226	0.1033	-4.0926	0	2e-4
Bacteria	Pseudomonadota	Methylobacterium sp. FF17	726.8076	-0.4857	0.0982	-4.9461	0	0
Bacteria	Pseudomonadota	Methylobacterium nodulans	744.4224	0.3281	0.074	4.4348	0	0
Bacteria	Pseudomonadota	Microvirga thermotolerans	694.123	-0.2059	0.066	-3.1191	0.0018	0.0039
Bacteria	Pseudomonadota	Methylorubrum populi	852.7209	0.1342	0.0531	2.526	0.0115	0.0199
Bacteria	Pseudomonadota	Youhaiella tibetensis	844.4401	-0.57	0.1112	-5.1247	0	0
Bacteria	Pseudomonadota	Ancylobacter polymorphus	912.7586	-0.4842	0.0821	-5.8972	0	0
Bacteria	Pseudomonadota	Pseudolabrys sp. FHR47	862.9133	-0.1963	0.0879	-2.232	0.0256	0.0409
Bacteria	Pseudomonadota	Aureimonas mangrovi	829.2447	-0.6231	0.1084	-5.7485	0	0
Bacteria	Pseudomonadota	Jiella sp. HL-NP1	885.1946	-0.367	0.0672	-5.4624	0	0
Bacteria	Pseudomonadota	Bosea sp. PAMC 26642	795.8862	-0.3889	0.1062	-3.6618	3e-4	7e-4
Bacteria	Pseudomonadota	Phreatobacter cathodiphilus	778.1767	-0.2056	0.0708	-2.9062	0.0037	0.0071
Bacteria	Pseudomonadota	Chelatococcus sp. CO-6	1483.9111	-0.8806	0.14	-6.2912	0	0
Bacteria	Pseudomonadota	Brucella intermedia	646.7084	-0.6857	0.1084	-6.324	0	0
Bacteria	Pseudomonadota	Acuticoccus sp. I52.16.1	1169.8126	-0.2201	0.0567	-3.8785	1e-4	3e-4
Bacteria	Pseudomonadota	Paracoccus sp. MA	706.1086	-0.5244	0.1144	-4.5841	0	0
Bacteria	Pseudomonadota	Paracoccus contaminans	823.6333	-0.2163	0.0825	-2.6215	0.0088	0.0155
Bacteria	Pseudomonadota	Paracoccus liaowanqingii	1069.0169	0.1293	0.057	2.2661	0.0234	0.0378
Bacteria	Pseudomonadota	Paracoccus alcaliphilus	693.2191	-0.3394	0.0847	-4.0068	1e-4	2e-4
Bacteria	Pseudomonadota	Cereibacter sphaeroides	2176.7957	-0.2048	0.095	-2.1549	0.0312	0.0488
Bacteria	Pseudomonadota	Rhodovulum sulfidophilum	1083.5742	-0.5801	0.0818	-7.09	0	0
Bacteria	Pseudomonadota	Gemmobacter aquarius	860.1146	-0.6735	0.1319	-5.1057	0	0
Bacteria	Pseudomonadota	Pikeienuella piscinae	760.091	-0.5932	0.0705	-8.418	0	0
Bacteria	Pseudomonadota	Paroceanicella profunda	830.1527	0.2745	0.0644	4.2644	0	1e-4
Bacteria	Pseudomonadota	Parasedimentitalea marina	800.9541	-0.7573	0.1178	-6.4279	0	0
Bacteria	Pseudomonadota	Frigidibacter mobilis	963.3353	0.2647	0.0866	3.0563	0.0022	0.0046
Bacteria	Pseudomonadota	Polymorphum gilvum	792.9892	-0.2718	0.0866	-3.1366	0.0017	0.0037
Bacteria	Pseudomonadota	Jannaschia sp. GRR-S6-38	1379.7239	-0.2506	0.0954	-2.6284	0.0086	0.0153
Bacteria	Pseudomonadota	Jannaschia sp. CCS1	678.1139	-0.6584	0.1064	-6.1865	0	0
Bacteria	Pseudomonadota	Jannaschia sp. M317	773.1692	-0.5638	0.0839	-6.7164	0	0
Bacteria	Pseudomonadota	Roseovarius indicus	994.1171	-0.3571	0.0851	-4.198	0	1e-4
Bacteria	Pseudomonadota	Roseovarius tolerans	782.9717	-0.5937	0.1074	-5.5264	0	0
Bacteria	Pseudomonadota	Leisingera sp. BMJM1	957.4486	-0.555	0.0943	-5.8842	0	0
Bacteria	Pseudomonadota	Leisingera aquaemixtae	918.9637	0.3862	0.094	4.1085	0	1e-4
Bacteria	Pseudomonadota	Ruegeria sp. B32	885.8357	-0.3963	0.1358	-2.9184	0.0035	0.0069
Bacteria	Pseudomonadota	Actibacterium sp. EMB200-NS6	971.1008	-0.5568	0.0998	-5.5785	0	0
Bacteria	Pseudomonadota	Sphingomonas sp. NIBR 02145	724.312	-0.2507	0.0672	-3.7287	2e-4	6e-4
Bacteria	Pseudomonadota	Sphingomonas ginsengisoli An et al. 2013	822.3162	-0.5052	0.1068	-4.7307	0	0
Bacteria	Pseudomonadota	Sphingomonas changnyeongensis	731.6035	-0.5939	0.1417	-4.1925	0	1e-4
Bacteria	Pseudomonadota	Sphingobium yanoikuyae	1099.6939	-0.2735	0.0677	-4.0417	1e-4	2e-4
Bacteria	Pseudomonadota	Novosphingobium sp. P6W	800.3249	-0.2207	0.0763	-2.8927	0.0038	0.0073
Bacteria	Pseudomonadota	Novosphingobium ginsenosidimutans	719.4507	-0.3585	0.0996	-3.5984	3e-4	9e-4
Bacteria	Pseudomonadota	Erythrobacter sp. JK5	685.9978	-0.893	0.1669	-5.3501	0	0
Bacteria	Pseudomonadota	Erythrobacter sp. SDW2	634.3245	-0.4634	0.15	-3.0891	0.002	0.0042
Bacteria	Pseudomonadota	Roseomonas sp. OT10	1062.9569	0.178	0.053	3.36	8e-4	0.0019
Bacteria	Pseudomonadota	Roseomonas haemaphysalidis	946.8403	0.131	0.0586	2.2356	0.0254	0.0407
Bacteria	Pseudomonadota	Roseococcus microcysteis	1149.8529	0.1372	0.0536	2.5597	0.0105	0.0183
Bacteria	Pseudomonadota	Gluconacetobacter diazotrophicus	826.5748	-0.3913	0.0628	-6.2265	0	0
Bacteria	Pseudomonadota	Rhodovastum atsumiense	1029.1055	0.2606	0.0652	3.9963	1e-4	2e-4
Bacteria	Pseudomonadota	Skermanella mucosa	938.6033	-0.3544	0.1294	-2.7386	0.0062	0.0114
Bacteria	Pseudomonadota	Nitrospirillum amazonense	1458.4633	-0.119	0.0533	-2.2322	0.0256	0.0409
Bacteria	Pseudomonadota	Indioceanicola profundi	1176.721	-0.4337	0.0659	-6.5856	0	0
Bacteria	Pseudomonadota	Rhodospirillum rubrum	1229.4969	-0.2592	0.0659	-3.9348	1e-4	3e-4
Bacteria	Pseudomonadota	Rhodospirillum centenum	1108.4315	-0.1711	0.0511	-3.3468	8e-4	0.0019
Bacteria	Pseudomonadota	Hypericibacter adhaerens	907.0691	-0.1808	0.0582	-3.108	0.0019	0.004
Bacteria	Pseudomonadota	Stella humosa	1101.2267	0.0874	0.0392	2.2303	0.0257	0.041
Bacteria	Pseudomonadota	Tistrella mobilis	1087.2953	-0.2347	0.0403	-5.8274	0	0
Bacteria	Pseudomonadota	Elioraea tepida	676.5086	-0.3937	0.1044	-3.7717	2e-4	5e-4
Bacteria	Pseudomonadota	Caulobacter segnis	2009.6745	-0.2569	0.0448	-5.7334	0	0
Bacteria	Pseudomonadota	Caulobacter mirabilis	1313.827	-0.3331	0.0674	-4.9409	0	0
Bacteria	Pseudomonadota	Caulobacter vibrioides	1409.4721	0.2272	0.0865	2.6254	0.0087	0.0154
Bacteria	Pseudomonadota	Caulobacter soli	1075.5782	-0.4654	0.0827	-5.6263	0	0
Bacteria	Pseudomonadota	Caulobacter rhizosphaerae	914.2337	-0.3697	0.0832	-4.4446	0	0
Bacteria	Pseudomonadota	Phenylobacterium zucineum	866.9583	0.1667	0.0528	3.1577	0.0016	0.0035
Bacteria	Pseudomonadota	Pseudomonas sp. T1-3-2	1123.0471	-0.5599	0.1267	-4.4201	0	0
Bacteria	Pseudomonadota	Pseudomonas oryzihabitans	923.3615	-0.3473	0.0684	-5.0757	0	0
Bacteria	Pseudomonadota	Pseudomonas fulva	864.3183	-0.3341	0.0774	-4.3191	0	1e-4
Bacteria	Pseudomonadota	Pseudomonas fluorescens	2468.3337	0.2336	0.0497	4.7013	0	0
Bacteria	Pseudomonadota	Pseudomonas orientalis	797.1954	-0.3073	0.0765	-4.0165	1e-4	2e-4
Bacteria	Pseudomonadota	Pseudomonas aeruginosa	1780.0988	0.2132	0.0564	3.7824	2e-4	5e-4
Bacteria	Pseudomonadota	Pseudomonas citronellolis	865.887	-0.4441	0.0951	-4.6712	0	0
Bacteria	Pseudomonadota	Pseudomonas resinovorans	837.7759	-0.269	0.0804	-3.3461	8e-4	0.0019
Bacteria	Pseudomonadota	Pseudomonas chlororaphis	1728.7557	0.2258	0.0739	3.0563	0.0022	0.0046
Bacteria	Pseudomonadota	Pseudomonas otitidis	2011.982	-0.2763	0.0811	-3.4079	7e-4	0.0016
Bacteria	Pseudomonadota	Pseudomonas eucalypticola	885.6709	-0.6872	0.1453	-4.729	0	0
Bacteria	Pseudomonadota	Stutzerimonas stutzeri	2224.1273	0.2335	0.0528	4.4231	0	0
Bacteria	Pseudomonadota	Marinobacter sp. LQ44	743.5715	-0.4099	0.1189	-3.4474	6e-4	0.0014
Bacteria	Pseudomonadota	Escherichia albertii	816.1164	-0.8217	0.3041	-2.7022	0.0069	0.0125
Bacteria	Pseudomonadota	Escherichia fergusonii	550.8993	-0.7476	0.2708	-2.761	0.0058	0.0107
Bacteria	Pseudomonadota	Enterobacter cloacae	839.7622	0.2334	0.0613	3.8078	1e-4	4e-4
Bacteria	Pseudomonadota	Enterobacter sp. E76	547.5169	-0.9924	0.2102	-4.721	0	0
Bacteria	Pseudomonadota	Klebsiella quasipneumoniae	851.0773	0.2311	0.0784	2.946	0.0032	0.0063
Bacteria	Pseudomonadota	Cedecea neteri	998.3879	0.429	0.0655	6.5467	0	0
Bacteria	Pseudomonadota	Pantoea dispersa	1073.1204	-0.3068	0.0679	-4.5201	0	0
Bacteria	Pseudomonadota	Buchnera aphidicola	2083.1406	0.4512	0.1352	3.3377	8e-4	0.002
Bacteria	Pseudomonadota	Serratia marcescens	1337.0983	0.2371	0.0523	4.5336	0	0
Bacteria	Pseudomonadota	Lysobacter sp. 5GHs7-4	896.9147	-0.288	0.075	-3.8408	1e-4	4e-4
Bacteria	Pseudomonadota	Lysobacter enzymogenes	1690.6012	-0.246	0.0563	-4.3721	0	1e-4
Bacteria	Pseudomonadota	Xanthomonas sacchari	1444.0696	-0.2497	0.0545	-4.5824	0	0
Bacteria	Pseudomonadota	Xanthomonas campestris	1527.74	0.3411	0.0578	5.8994	0	0
Bacteria	Pseudomonadota	Xanthomonas translucens	1233.3651	-0.2095	0.0544	-3.8486	1e-4	4e-4
Bacteria	Pseudomonadota	Stenotrophomonas rhizophila	1040.2551	0.417	0.0679	6.1387	0	0
Bacteria	Pseudomonadota	Luteimonas sp. S4-F44	887.6321	-0.7634	0.1262	-6.0472	0	0
Bacteria	Pseudomonadota	Luteimonas sp. MC1825	887.976	-0.7937	0.1119	-7.0913	0	0
Bacteria	Pseudomonadota	Luteibacter aegosomatissinici	772.0979	-0.5512	0.1104	-4.9937	0	0
Bacteria	Pseudomonadota	Tahibacter amnicola	803.1861	-0.2372	0.0717	-3.3092	9e-4	0.0022
Bacteria	Pseudomonadota	Halomonas sp. YLGW01	767.2857	-0.629	0.1297	-4.8512	0	0
Bacteria	Pseudomonadota	Halomonas aestuarii	773.1417	-0.6138	0.0932	-6.5881	0	0
Bacteria	Pseudomonadota	Alcanivorax sp. ALC70	1284.7338	-0.2827	0.0581	-4.8639	0	0
Bacteria	Pseudomonadota	Alloalcanivorax dieselolei	695.2009	-0.6299	0.1175	-5.3588	0	0
Bacteria	Pseudomonadota	Saccharospirillum mangrovi	815.248	-0.2565	0.089	-2.8819	0.004	0.0075
Bacteria	Pseudomonadota	Thioalkalivibrio versutus	828.7093	-0.5992	0.1042	-5.749	0	0
Bacteria	Pseudomonadota	Thiodictyon Candidatus Thiodictyon syntrophicum	1607.5989	-0.3539	0.0714	-4.9586	0	0
Bacteria	Pseudomonadota	Aeromonas veronii	1557.8025	0.1462	0.0488	2.9985	0.0027	0.0055
Bacteria	Pseudomonadota	Aeromonas rivuli	815.6223	-0.2566	0.1103	-2.3258	0.02	0.0328
Bacteria	Pseudomonadota	Zobellella denitrificans	1043.4192	0.2327	0.055	4.2353	0	1e-4
Bacteria	Pseudomonadota	Vibrio gazogenes	664.7835	-1.0903	0.1583	-6.8863	0	0
Bacteria	Pseudomonadota	Microbulbifer celer	684.3794	-0.7092	0.116	-6.1161	0	0
Bacteria	Pseudomonadota	Methylogaea oryzae	1051.7974	-0.3264	0.0717	-4.5541	0	0
Bacteria	Pseudomonadota	Solimonas sp. K1W22B-7	850.2852	-0.2377	0.0672	-3.5377	4e-4	0.0011
Bacteria	Pseudomonadota	Gammaproteobacteria Rank6 endosymbiont of unidentified scaly snail isolate Monju	894.6758	-0.2928	0.0694	-4.2196	0	1e-4
Bacteria	Pseudomonadota	Acidovorax sp. GBBC 1281	901.2535	-0.5696	0.1005	-5.6673	0	0
Bacteria	Pseudomonadota	Acidovorax avenae	1241.7407	0.2312	0.0791	2.9242	0.0035	0.0067
Bacteria	Pseudomonadota	Hydrogenophaga sp. PBC	1124.1202	-0.5803	0.0952	-6.0942	0	0
Bacteria	Pseudomonadota	Hydrogenophaga taeniospiralis	904.2742	-0.6715	0.1094	-6.1368	0	0
Bacteria	Pseudomonadota	Comamonas aquatica	996.074	0.3041	0.0705	4.3157	0	1e-4
Bacteria	Pseudomonadota	Comamonas odontotermitis	651.9491	-0.6074	0.0985	-6.169	0	0
Bacteria	Pseudomonadota	Comamonas thiooxydans	778.9303	-0.2711	0.0942	-2.8769	0.004	0.0076
Bacteria	Pseudomonadota	Rhodoferax sediminis	747.2137	-0.2716	0.0773	-3.5156	4e-4	0.0011
Bacteria	Pseudomonadota	Ramlibacter tataouinensis	3037.679	-0.4053	0.0567	-7.155	0	0
Bacteria	Pseudomonadota	Kinneretia sp. DAIF2	1541.4378	-0.5334	0.0775	-6.8798	0	0
Bacteria	Pseudomonadota	Melaminivora suipulveris	822.6466	-0.5914	0.1077	-5.4915	0	0
Bacteria	Pseudomonadota	Melaminivora jejuensis	806.7645	0.3851	0.0925	4.1628	0	1e-4
Bacteria	Pseudomonadota	Pulveribacter suum	795.3443	-0.3233	0.067	-4.8285	0	0
Bacteria	Pseudomonadota	Alicycliphilus denitrificans	963.2682	0.3008	0.0707	4.2526	0	1e-4
Bacteria	Pseudomonadota	Burkholderia multivorans	1211.569	-0.2826	0.0611	-4.6258	0	0
Bacteria	Pseudomonadota	Burkholderia ambifaria	829.3515	-0.6729	0.1008	-6.6786	0	0
Bacteria	Pseudomonadota	Burkholderia contaminans	848.8511	-0.2246	0.0862	-2.6045	0.0092	0.0162
Bacteria	Pseudomonadota	Burkholderia gladioli	2800.8405	-0.4139	0.0869	-4.7618	0	0
Bacteria	Pseudomonadota	Cupriavidus taiwanensis	2185.1928	0.1496	0.0514	2.9081	0.0036	0.0071
Bacteria	Pseudomonadota	Cupriavidus pauculus	1375.9356	0.125	0.0541	2.3112	0.0208	0.034
Bacteria	Pseudomonadota	Cupriavidus cauae	782.7021	-0.5872	0.1103	-5.3256	0	0
Bacteria	Pseudomonadota	Cupriavidus campinensis	685.1637	0.2238	0.1037	2.1577	0.031	0.0486
Bacteria	Pseudomonadota	Ralstonia pickettii	664.8606	-0.5929	0.1303	-4.5523	0	0
Bacteria	Pseudomonadota	Massilia sp. HC52	1145.143	0.1883	0.0411	4.5872	0	0
Bacteria	Pseudomonadota	Massilia sp. WG5	1017.2273	-0.2438	0.0788	-3.0953	0.002	0.0041
Bacteria	Pseudomonadota	Massilia varians	1062.7711	-0.3061	0.077	-3.9755	1e-4	2e-4
Bacteria	Pseudomonadota	Massilia putida	1042.5355	-0.3117	0.0783	-3.9796	1e-4	2e-4
Bacteria	Pseudomonadota	Massilia violaceinigra	951.2236	0.1898	0.0578	3.2861	0.001	0.0023
Bacteria	Pseudomonadota	Herbaspirillum sp. WKF16	1243.9612	0.2212	0.0737	2.9999	0.0027	0.0055
Bacteria	Pseudomonadota	Herbaspirillum rubrisubalbicans	873.0755	-0.3134	0.0562	-5.5768	0	0
Bacteria	Pseudomonadota	Herbaspirillum huttiense	747.397	-0.2409	0.0497	-4.8482	0	0
Bacteria	Pseudomonadota	Herbaspirillum hiltneri	870.1627	-0.3121	0.1034	-3.0184	0.0025	0.0052
Bacteria	Pseudomonadota	Collimonas fungivorans	901.2425	-0.3475	0.0769	-4.5208	0	0
Bacteria	Pseudomonadota	Oxalobacter vibrioformis	707.3572	-0.6425	0.1546	-4.1572	0	1e-4
Bacteria	Pseudomonadota	Rugamonas sp. DEMB1	1447.6881	-0.1912	0.0757	-2.527	0.0115	0.0199
Bacteria	Pseudomonadota	Telluria mixta	858.1072	-0.5659	0.085	-6.655	0	0
Bacteria	Pseudomonadota	Achromobacter sp. AONIH1	1360.2678	-0.6887	0.0991	-6.9482	0	0
Bacteria	Pseudomonadota	Achromobacter denitrificans	1030.8758	-0.0894	0.04	-2.2324	0.0256	0.0409
Bacteria	Pseudomonadota	Bordetella flabilis	805.6588	-0.2387	0.0783	-3.049	0.0023	0.0047
Bacteria	Pseudomonadota	Bordetella bronchialis	1097.9	-0.3966	0.0811	-4.8925	0	0
Bacteria	Pseudomonadota	Bordetella genomosp. 8	819.4375	-0.3661	0.0609	-6.0069	0	0
Bacteria	Pseudomonadota	Castellaniella defragrans	1017.1259	-0.4569	0.0728	-6.2741	0	0
Bacteria	Pseudomonadota	Pigmentiphaga sp. H8	1179.4091	-0.4132	0.0633	-6.5329	0	0
Bacteria	Pseudomonadota	Sphaerotilus sp. FB-5	1058.5111	-0.1723	0.0387	-4.4557	0	0
Bacteria	Pseudomonadota	Roseateles sp. SL47	864.696	-0.3273	0.0704	-4.6478	0	0
Bacteria	Pseudomonadota	Inhella inkyongensis	1190.6803	-0.2164	0.0621	-3.4851	5e-4	0.0013
Bacteria	Pseudomonadota	Ideonella dechloratans	1022.0887	0.3323	0.0702	4.736	0	0
Bacteria	Pseudomonadota	Piscinibacter sp. XHJ-5	747.2932	-0.4849	0.0705	-6.88	0	0
Bacteria	Pseudomonadota	Mitsuaria sp. 7	739.1764	-0.2505	0.0655	-3.8229	1e-4	4e-4
Bacteria	Pseudomonadota	Xylophilus rhododendri	2220.0218	-0.4722	0.0981	-4.8122	0	0
Bacteria	Pseudomonadota	Rhizobacter sp. AJA081-3	1077.4884	-0.6107	0.0812	-7.526	0	0
Bacteria	Pseudomonadota	Chromobacterium sp. ATCC 53434	765.2622	-0.2802	0.0521	-5.378	0	0
Bacteria	Pseudomonadota	Chromobacterium violaceum	1001.6338	-0.23	0.0729	-3.1545	0.0016	0.0035
Bacteria	Pseudomonadota	Jeongeupia sp. USM3	892.4399	-0.2784	0.0625	-4.4511	0	0
Bacteria	Pseudomonadota	Thauera sp. K11	755.5845	-0.1916	0.061	-3.1431	0.0017	0.0036
Bacteria	Pseudomonadota	Azospira inquinata	814.3152	-0.2296	0.0556	-4.1325	0	1e-4
Bacteria	Pseudomonadota	Niveibacterium microcysteis	995.0652	-0.413	0.0898	-4.5988	0	0
Bacteria	Thermodesulfobacteriota	Desulfovibrio piger	7438.9558	0.9168	0.2902	3.159	0.0016	0.0035
Bacteria	Thermodesulfobacteriota	Desulfovibrio fairfieldensis	5049.8892	0.5675	0.2023	2.8058	0.005	0.0094
Bacteria	Thermodesulfobacteriota	Desulfovibrio desulfuricans	4276.838	0.8618	0.2129	4.0472	1e-4	2e-4
Bacteria	Thermodesulfobacteriota	Desulfovibrio sp. 86	1747.3739	0.9353	0.2324	4.0246	1e-4	2e-4
Bacteria	Thermodesulfobacteriota	Desulfovibrio sp. G11	1115.6799	1.0193	0.2623	3.8859	1e-4	3e-4
Bacteria	Thermodesulfobacteriota	Desulfovibrio vulgaris	2565.0692	0.6476	0.2764	2.3427	0.0191	0.0315
Bacteria	Thermodesulfobacteriota	Desulfovibrio sulfodismutans	1595.0932	-0.1686	0.0732	-2.3034	0.0213	0.0347
Bacteria	Thermodesulfobacteriota	Desulfovibrio mangrovi	966.3522	0.6618	0.1783	3.7125	2e-4	6e-4
Bacteria	Thermodesulfobacteriota	Pseudodesulfovibrio aespoeensis	1292.415	-0.2554	0.0693	-3.6851	2e-4	7e-4
Bacteria	Thermodesulfobacteriota	Pseudodesulfovibrio mercurii	1275.0776	0.2164	0.0801	2.7014	0.0069	0.0125
Bacteria	Thermodesulfobacteriota	Pseudodesulfovibrio tunisiensis	1040.1893	0.4597	0.1172	3.9234	1e-4	3e-4
Bacteria	Thermodesulfobacteriota	Pseudodesulfovibrio portus	960.3656	0.46	0.0908	5.0649	0	0
Bacteria	Thermodesulfobacteriota	Solidesulfovibrio magneticus	3456.1119	-0.4219	0.1094	-3.8545	1e-4	4e-4
Bacteria	Thermodesulfobacteriota	Solidesulfovibrio carbinoliphilus	2272.757	-0.273	0.0802	-3.4047	7e-4	0.0016
Bacteria	Thermodesulfobacteriota	Megalodesulfovibrio gigas	1376.4256	0.228	0.0872	2.6147	0.0089	0.0157
Bacteria	Thermodesulfobacteriota	Salidesulfovibrio onnuriiensis	1524.5849	0.2349	0.0871	2.6967	0.007	0.0127
Bacteria	Thermodesulfobacteriota	Oleidesulfovibrio alaskensis	1095.1389	0.441	0.127	3.4729	5e-4	0.0013
Bacteria	Thermodesulfobacteriota	Desulfolutivibrio sulfoxidireducens	922.9851	0.2597	0.0748	3.4719	5e-4	0.0013
Bacteria	Thermodesulfobacteriota	Desulfomicrobium orale	842.6013	0.6066	0.1142	5.3122	0	0
Bacteria	Thermodesulfobacteriota	Geobacter sp. SVR	1437.0979	-0.4115	0.0792	-5.1942	0	0
Bacteria	Thermodesulfobacteriota	Geomonas sp. RF6	1196.9116	-0.3185	0.0571	-5.5784	0	0
Bacteria	Thermodesulfobacteriota	Citrifermentans bremense	929.0808	0.1669	0.0758	2.203	0.0276	0.0437
Bacteria	Thermodesulfobacteriota	Geotalea uraniireducens	1226.5883	0.1376	0.0582	2.3642	0.0181	0.0299
Bacteria	Thermodesulfobacteriota	Trichlorobacter lovleyi	1244.7364	0.1452	0.0506	2.8721	0.0041	0.0077
Bacteria	Thermodesulfobacteriota	Desulfuromonas soudanensis	807.1023	-0.2725	0.0566	-4.8127	0	0
Bacteria	Thermodesulfobacteriota	Pelobacter propionicus	899.0644	0.2617	0.0632	4.1434	0	1e-4
Bacteria	Thermodesulfobacteriota	Geoalkalibacter halelectricus	920.0756	-0.2187	0.0533	-4.1069	0	1e-4
Bacteria	Thermodesulfobacteriota	Desulfosarcina alkanivorans	1386.3073	-0.0774	0.035	-2.2092	0.0272	0.0431
Bacteria	Thermodesulfobacteriota	Desulfosudis oleivorans	1579.3165	-0.1841	0.055	-3.3453	8e-4	0.0019
Bacteria	Thermodesulfobacteriota	Desulfobulbus propionicus	1794.0281	-0.2741	0.0696	-3.9399	1e-4	3e-4
Bacteria	Planctomycetota	Pirellulimonas nuda	1507.7046	-0.5379	0.104	-5.1702	0	0
Bacteria	Planctomycetota	Tautonia plasticadhaerens	1862.8104	-0.1808	0.0615	-2.9388	0.0033	0.0065
Bacteria	Planctomycetota	Aquisphaera giovannonii	1779.1571	-0.1511	0.055	-2.7485	0.006	0.011
Bacteria	Planctomycetota	Gemmata obscuriglobus	1419.7609	-0.6024	0.1019	-5.9124	0	0
Bacteria	Planctomycetota	Frigoriglobus tundricola	947.7231	0.1715	0.0755	2.2707	0.0232	0.0374
Bacteria	Verrucomicrobiota	Akkermansia muciniphila	49764.527	2.1539	0.5581	3.8593	1e-4	4e-4
Bacteria	Verrucomicrobiota	Luteolibacter luteus	882.7547	-0.5514	0.0723	-7.6287	0	0
Bacteria	Verrucomicrobiota	Verrucomicrobium spinosum	825.5557	-0.1937	0.0821	-2.3606	0.0182	0.0301
Bacteria	Verrucomicrobiota	Verrucomicrobium sp. GAS474	778.5903	-0.1843	0.0801	-2.3022	0.0213	0.0347
Bacteria	Verrucomicrobiota	Fontisphaera persica	761.0278	-0.1588	0.0573	-2.772	0.0056	0.0104
Bacteria	Verrucomicrobiota	Opitutus terrae	798.9617	0.2843	0.0893	3.1836	0.0015	0.0032
Bacteria	Verrucomicrobiota	Opitutus sp. GAS368	784.4034	0.1461	0.0654	2.2333	0.0255	0.0409
Bacteria	Kiritimatiellota	Kiritimatiella glycovorans	800.3778	-0.2262	0.0632	-3.5772	3e-4	9e-4
Bacteria	Myxococcota	Archangium violaceum	2280.7135	-0.1528	0.0447	-3.414	6e-4	0.0016
Bacteria	Myxococcota	Archangium gephyra	980.3389	0.1687	0.0686	2.4604	0.0139	0.0235
Bacteria	Myxococcota	Stigmatella aurantiaca	829.4676	0.1633	0.0699	2.3367	0.0195	0.0319
Bacteria	Myxococcota	Corallococcus coralloides	837.6146	0.1573	0.063	2.4953	0.0126	0.0216
Bacteria	Myxococcota	Anaeromyxobacter dehalogenans	1962.415	-0.3691	0.0752	-4.906	0	0
Bacteria	Myxococcota	Anaeromyxobacter paludicola	1584.3106	-0.5525	0.0823	-6.7109	0	0
Bacteria	Myxococcota	Anaeromyxobacter sp. Fw109-5	1023.6186	-0.1518	0.0623	-2.4362	0.0148	0.025
Bacteria	Myxococcota	Sorangium cellulosum	4061.6072	-0.1456	0.0446	-3.2648	0.0011	0.0025
Bacteria	Myxococcota	Polyangium aurulentum	969.4002	0.2472	0.0654	3.7829	2e-4	5e-4
Bacteria	Myxococcota	Chondromyces crocatus	948.1631	-0.2661	0.0785	-3.3895	7e-4	0.0017
Bacteria	Myxococcota	Nannocystis sp. fl3	2069.7975	-0.2057	0.0485	-4.2444	0	1e-4
Bacteria	Spirochaetota	Treponema peruense	1305.3093	0.3006	0.0827	3.637	3e-4	8e-4
Bacteria	Spirochaetota	Treponema parvum	921.6426	0.2461	0.0655	3.7554	2e-4	5e-4
Bacteria	Spirochaetota	Breznakiella homolactica	1793.3507	0.2748	0.0518	5.2999	0	0
Bacteria	Spirochaetota	Spirochaeta thermophila	819.1028	0.4013	0.0819	4.8994	0	0
Bacteria	Acidobacteriota	Paludibaculum fermentans	1072.4194	0.2007	0.0527	3.8093	1e-4	4e-4
Bacteria	Fusobacteriota	Fusobacterium necrophorum	875.376	0.3544	0.0908	3.9012	1e-4	3e-4
Bacteria	Fusobacteriota	Fusobacterium ulcerans	822.343	0.4231	0.1073	3.943	1e-4	3e-4
Bacteria	Bacteria Rank2	Persicimonas caeni	970.614	-0.1353	0.0544	-2.4883	0.0128	0.0219
Bacteria	Chrysiogenota	Desulfurispirillum indicum	831.6509	0.6943	0.0789	8.7949	0	0
Eukaryota	Streptophyta	Cajanus cajan	27863.639	0.3478	0.1024	3.3964	7e-4	0.0017
Eukaryota	Streptophyta	Vigna angularis	3902.6217	0.2683	0.1162	2.3094	0.0209	0.0342
Eukaryota	Streptophyta	Vigna radiata	18657.9382	0.4429	0.0987	4.4871	0	0
Eukaryota	Streptophyta	Vigna unguiculata	4366.2447	0.4277	0.1205	3.551	4e-4	0.001
Eukaryota	Streptophyta	Glycine Glycine Rank7	15575.9503	0.4168	0.1121	3.7173	2e-4	6e-4
Eukaryota	Streptophyta	Phaseolus vulgaris	7314.1555	0.282	0.1111	2.537	0.0112	0.0194
Eukaryota	Streptophyta	Cicer arietinum	12674.2904	0.4791	0.1361	3.5188	4e-4	0.0011
Eukaryota	Streptophyta	Pisum sativum	11020.4608	0.3586	0.1058	3.3885	7e-4	0.0017
Eukaryota	Streptophyta	Medicago truncatula	3594.5449	0.458	0.1129	4.0566	0	2e-4
Eukaryota	Streptophyta	Trifolium pratense	2956.5618	0.4094	0.1104	3.7094	2e-4	6e-4
Eukaryota	Streptophyta	Arachis hypogaea	2107.7815	0.3652	0.1166	3.133	0.0017	0.0037
Eukaryota	Streptophyta	Arachis duranensis	6571.6333	0.4354	0.1135	3.8349	1e-4	4e-4
Eukaryota	Streptophyta	Arachis ipaensis	11345.1492	0.295	0.1162	2.5392	0.0111	0.0193
Eukaryota	Streptophyta	Lupinus angustifolius	12129.3893	0.4076	0.11	3.7046	2e-4	6e-4
Eukaryota	Streptophyta	Manihot esculenta	25783.9756	0.3817	0.1005	3.7969	1e-4	4e-4
Eukaryota	Streptophyta	Ricinus communis	2938.3847	0.4034	0.1097	3.6773	2e-4	7e-4
Eukaryota	Streptophyta	Mercurialis annua	3154.0265	0.3579	0.1134	3.1568	0.0016	0.0035
Eukaryota	Streptophyta	Populus trichocarpa	9180.9192	0.3246	0.1081	3.0033	0.0027	0.0054
Eukaryota	Streptophyta	Prunus mume	2386.5663	0.5043	0.1208	4.1763	0	1e-4
Eukaryota	Streptophyta	Malus sylvestris	914.7849	0.3809	0.1217	3.1309	0.0017	0.0037
Eukaryota	Streptophyta	Malus domestica	3890.9569	0.307	0.1028	2.9857	0.0028	0.0057
Eukaryota	Streptophyta	Fragaria vesca	3208.2409	0.3421	0.1097	3.1194	0.0018	0.0039
Eukaryota	Streptophyta	Potentilla anserina	1224.4754	0.3686	0.1014	3.636	3e-4	8e-4
Eukaryota	Streptophyta	Rosa chinensis	2515.1553	0.2837	0.0937	3.0295	0.0024	0.005
Eukaryota	Streptophyta	Cannabis sativa	3935.3675	0.4528	0.107	4.2298	0	1e-4
Eukaryota	Streptophyta	Ziziphus jujuba	3252.0392	0.402	0.1112	3.615	3e-4	8e-4
Eukaryota	Streptophyta	Juglans regia	10630.2033	0.4055	0.1107	3.6619	3e-4	7e-4
Eukaryota	Streptophyta	Juglans microcarpa x Juglans regia	2600.5646	0.3593	0.1126	3.1895	0.0014	0.0032
Eukaryota	Streptophyta	Carya illinoinensis	3749.2247	0.3784	0.1079	3.5076	5e-4	0.0012
Eukaryota	Streptophyta	Quercus lobata	7883.1287	0.363	0.1097	3.31	9e-4	0.0022
Eukaryota	Streptophyta	Quercus robur	2392.3504	0.4628	0.1086	4.2637	0	1e-4
Eukaryota	Streptophyta	Cucumis sativus	6830.8236	0.3631	0.1103	3.2918	0.001	0.0023
Eukaryota	Streptophyta	Cucumis melo	3219.8535	0.3169	0.1091	2.9046	0.0037	0.0071
Eukaryota	Streptophyta	Benincasa hispida	6799.694	0.374	0.1008	3.7122	2e-4	6e-4
Eukaryota	Streptophyta	Cucurbita pepo	1825.139	0.369	0.0985	3.747	2e-4	5e-4
Eukaryota	Streptophyta	Tripterygium wilfordii	2067.2068	0.3502	0.09	3.8909	1e-4	3e-4
Eukaryota	Streptophyta	Brassica napus	1828.7833	0.3566	0.1134	3.145	0.0017	0.0036
Eukaryota	Streptophyta	Brassica oleracea	6513.2556	0.3716	0.1125	3.3022	0.001	0.0022
Eukaryota	Streptophyta	Brassica rapa	11778.3887	0.4041	0.0952	4.2456	0	1e-4
Eukaryota	Streptophyta	Camelina sativa	9290.6523	0.4547	0.1142	3.9829	1e-4	2e-4
Eukaryota	Streptophyta	Arabidopsis thaliana	2577.4611	0.434	0.1205	3.6024	3e-4	9e-4
Eukaryota	Streptophyta	Gossypium hirsutum	5416.8556	0.3733	0.1154	3.2354	0.0012	0.0027
Eukaryota	Streptophyta	Gossypium arboreum	3146.9889	0.4408	0.1127	3.9106	1e-4	3e-4
Eukaryota	Streptophyta	Gossypium raimondii	2899.111	0.4469	0.1156	3.867	1e-4	4e-4
Eukaryota	Streptophyta	Theobroma cacao	4105.4849	0.2956	0.1121	2.638	0.0083	0.0149
Eukaryota	Streptophyta	Eucalyptus grandis	3741.9077	0.2754	0.0833	3.3042	0.001	0.0022
Eukaryota	Streptophyta	Punica granatum	2281.5901	0.2365	0.0794	2.9801	0.0029	0.0058
Eukaryota	Streptophyta	Mangifera indica	3531.1511	0.3702	0.1129	3.2778	0.001	0.0024
Eukaryota	Streptophyta	Citrus sinensis	2474.7756	0.3693	0.1131	3.2663	0.0011	0.0025
Eukaryota	Streptophyta	Vitis vinifera	6414.3259	0.3417	0.1243	2.7499	0.006	0.011
Eukaryota	Streptophyta	Vitis riparia	1952.9373	0.3107	0.1155	2.6903	0.0071	0.0129
Eukaryota	Streptophyta	Solanum pennellii	9187.2752	0.4407	0.1163	3.7886	2e-4	5e-4
Eukaryota	Streptophyta	Solanum lycopersicum	8401.2465	0.4176	0.1187	3.5195	4e-4	0.0011
Eukaryota	Streptophyta	Solanum dulcamara	5767.1125	0.3468	0.1106	3.1338	0.0017	0.0037
Eukaryota	Streptophyta	Solanum stenotomum	5061.4387	0.4327	0.1099	3.9357	1e-4	3e-4
Eukaryota	Streptophyta	Capsicum annuum	19956.5012	0.3236	0.1042	3.1067	0.0019	0.004
Eukaryota	Streptophyta	Nicotiana attenuata	27422.6098	0.398	0.0853	4.6677	0	0
Eukaryota	Streptophyta	Ipomoea triloba	3336.7146	0.3419	0.1045	3.2705	0.0011	0.0025
Eukaryota	Streptophyta	Olea europaea	7083.7224	0.3376	0.1069	3.1582	0.0016	0.0035
Eukaryota	Streptophyta	Salvia splendens	4275.1489	0.3712	0.1024	3.6233	3e-4	8e-4
Eukaryota	Streptophyta	Salvia hispanica	2489.7061	0.4806	0.1097	4.3822	0	1e-4
Eukaryota	Streptophyta	Sesamum indicum	5296.1266	0.4293	0.1117	3.8435	1e-4	4e-4
Eukaryota	Streptophyta	Coffea eugenioides	817.4151	0.4523	0.1021	4.4278	0	0
Eukaryota	Streptophyta	Helianthus annuus	11686.7555	0.3113	0.1005	3.0968	0.002	0.0041
Eukaryota	Streptophyta	Erigeron canadensis	3421.5743	0.4616	0.1102	4.1886	0	1e-4
Eukaryota	Streptophyta	Lactuca sativa	10209.2267	0.3334	0.104	3.2039	0.0014	0.003
Eukaryota	Streptophyta	Cynara cardunculus	7219.1116	0.3994	0.1136	3.5161	4e-4	0.0011
Eukaryota	Streptophyta	Daucus carota	6765.0776	0.2969	0.1051	2.8243	0.0047	0.0089
Eukaryota	Streptophyta	Impatiens glandulifera	5156.3799	0.4021	0.1187	3.3878	7e-4	0.0017
Eukaryota	Streptophyta	Diospyros lotus	4209.4503	0.3222	0.1138	2.8317	0.0046	0.0087
Eukaryota	Streptophyta	Beta vulgaris	3560.4006	0.3138	0.1022	3.0717	0.0021	0.0044
Eukaryota	Streptophyta	Triticum dicoccoides	5839.9525	0.117	0.0477	2.4544	0.0141	0.0238
Eukaryota	Streptophyta	Triticum urartu	3545.2392	0.1356	0.0522	2.6001	0.0093	0.0164
Eukaryota	Streptophyta	Aegilops tauschii	2239.5963	-0.3323	0.0621	-5.3494	0	0
Eukaryota	Streptophyta	Hordeum vulgare	9666.3089	0.2165	0.0655	3.3035	0.001	0.0022
Eukaryota	Streptophyta	Lolium rigidum	5961.8973	0.1873	0.0505	3.7053	2e-4	6e-4
Eukaryota	Streptophyta	Lolium perenne	3513.7929	0.2467	0.0585	4.2157	0	1e-4
Eukaryota	Streptophyta	Oryza brachyantha	19010.8358	0.3079	0.0627	4.9071	0	0
Eukaryota	Streptophyta	Oryza sativa	5922.5502	0.1982	0.0664	2.9868	0.0028	0.0057
Eukaryota	Streptophyta	Oryza glaberrima	7603.988	0.4954	0.0653	7.5818	0	0
Eukaryota	Streptophyta	Poaceae Rank6 mays	5353.5821	0.2509	0.0689	3.6403	3e-4	8e-4
Eukaryota	Streptophyta	Setaria italica	16158.315	-0.5373	0.092	-5.8381	0	0
Eukaryota	Streptophyta	Panicum virgatum	5734.9463	0.2539	0.0511	4.9726	0	0
Eukaryota	Streptophyta	Ananas comosus	9375.046	0.4739	0.0944	5.0177	0	0
Eukaryota	Streptophyta	Elaeis guineensis	19224.3575	0.3796	0.0896	4.2367	0	1e-4
Eukaryota	Streptophyta	Phoenix dactylifera	3486.5213	0.3165	0.0954	3.3162	9e-4	0.0021
Eukaryota	Streptophyta	Zingiber officinale	11529.1988	0.2367	0.0915	2.587	0.0097	0.017
Eukaryota	Streptophyta	Musa acuminata	4608.7016	0.2405	0.0881	2.7281	0.0064	0.0117
Eukaryota	Streptophyta	Asparagus officinalis	7487.3704	0.3507	0.0978	3.586	3e-4	9e-4
Eukaryota	Streptophyta	Dioscorea cayenensis	4131.7982	0.3715	0.1001	3.7102	2e-4	6e-4
Eukaryota	Streptophyta	Papaver somniferum	10120.3798	0.338	0.097	3.4844	5e-4	0.0013
Eukaryota	Streptophyta	Telopea speciosissima	4056.2615	0.2812	0.0972	2.893	0.0038	0.0073
Eukaryota	Streptophyta	Macadamia integrifolia	3815.815	0.3787	0.0944	4.0106	1e-4	2e-4
Eukaryota	Streptophyta	Nymphaea colorata	2488.804	0.2369	0.0903	2.6253	0.0087	0.0154
Eukaryota	Streptophyta	Physcomitrium patens	5978.8576	0.3713	0.1164	3.1896	0.0014	0.0032
Eukaryota	Chlorophyta	Chlamydomonas reinhardtii	7149.8737	-0.2548	0.049	-5.1959	0	0
Eukaryota	Chlorophyta	Micromonas commoda	1143.958	0.2338	0.0691	3.3835	7e-4	0.0017
Eukaryota	Ascomycota	Purpureocillium takamizusanense	986.5559	-0.3066	0.0853	-3.5957	3e-4	9e-4
Eukaryota	Parabasalia	Trichomonas vaginalis	1061.8549	0.3811	0.1121	3.4007	7e-4	0.0017
Archaea	Euryarchaeota	Halobaculum sp. CBA1158	865.7575	-0.9549	0.1477	-6.4669	0	0
Archaea	Euryarchaeota	Halobaculum sp. DT92	922.2249	-0.5755	0.1233	-4.6666	0	0
Archaea	Candidatus Thermoplasmatota	Candidatus Methanomassiliicoccus intestinalis	3202.4655	-1.9143	0.636	-3.01	0.0026	0.0053
Viruses	Preplasmiviricota	Aviadenovirus Fowl aviadenovirus B	428.2944	-28.4328	1.2416	-22.901	0	0
